# Supplementary material for: Investigation of multi-scale spatio-temporal pattern of oldest-old clusters in China on the basis of spatial scan statistics
Source: PLoS One. 2019 Jul 26;14(7):e0219695. doi: 10.1371/journal.pone.0219695 (PMC6660084; doi:10.1371/journal.pone.0219695)
Supplement: S1 Table — (XLSX) [file pone.0219695.s005.xlsx]

## Sheet: indicators
ADCODE99	2010GLH	DEM	X1	HI	X2	CI	X3	PGDP	X4	ILR	X5
110227	0.177232	0.208946	3	0.190374	2	0.517017	3	0.324661	4	0.0255553	1
110228	0.164802	0.264781	3	0.194106	2	0.459922	2	0.125823	2	0.0922793	2
110229	0.172199	0.292428	3	0.14226	2	0.491268	2	0.0886805	2	0.0867259	2
120100	0.186532	0.0023786	3	0.19069	2	0.530507	3	0.330939	4	0.0297985	1
120221	0.162131	0.00132598	3	0.195214	2	0.523602	3	0.169215	3	0.0591664	1
120223	0.164757	0.000750692	3	0.173125	2	0.543139	3	0.178911	3	0.0643521	1
120225	0.19007	0.127564	3	0.204395	2	0.504457	3	0.114211	2	0.0803723	1
130101	0.163145	0.125315	3	0.158882	2	0.552247	3	0.211947	3	0.00458837	1
130121	0.148057	0.214825	3	0.157221	2	0.555122	3	0.133002	2	0.0358479	1
130123	0.160135	0.0364286	3	0.143739	2	0.545971	3	0.152249	2	0.060676	1
130124	0.178163	0.00912861	3	0.156479	2	0.553067	3	0.155685	2	0.0280948	1
130125	0.165806	0.0798942	3	0.15374	2	0.53468	3	0.0827971	2	0.0721395	1
130126	0.177243	0.21071	3	0.164615	2	0.527117	3	0.0839119	2	0.0673719	1
130127	0.159992	0.062612	3	0.153061	2	0.552934	3	0.091229	2	0.0610862	1
130128	0.168576	0.00256186	3	0.153064	2	0.546749	3	0.0926392	2	0.0374752	1
130129	0.146036	0.251233	3	0.157156	2	0.556722	3	0.0901558	2	0.0828438	2
130130	0.1756	0.00462221	3	0.14291	2	0.547621	3	0.0944279	2	0.0678195	1
130131	0.162632	0.295653	3	0.167602	2	0.499377	3	0.135885	2	0.0788503	1
130132	0.157383	0.139984	3	0.157438	2	0.554475	3	0.100701	2	0.0441897	1
130133	0.176091	0.00709928	3	0.150371	2	0.555446	3	0.0966077	2	0.0568153	1
130181	0.178357	0.00205094	3	0.153855	2	0.555406	3	0.17032	3	0.0243642	1
130182	0.174003	0.00526851	3	0.146846	2	0.550316	3	0.167387	3	0.0635083	1
130183	0.161853	0.00248238	3	0.150369	2	0.553627	3	0.11046	2	0.0441613	1
130184	0.164279	0.0151259	3	0.135587	1	0.542383	3	0.105793	2	0.0434903	1
130185	0.183463	0.172209	3	0.159884	2	0.553807	3	0.226565	3	0.029385	1
130201	0.179881	0.0465985	3	0.203478	2	0.502395	3	0.306325	4	0.0287442	1
130221	0.204365	0.0590211	3	0.207241	2	0.506165	3	0.203652	3	0.0432041	1
130223	0.178814	0.0614716	3	0.212362	2	0.496995	3	0.362341	4	0.0684967	1
130224	0.222098	0.00649917	3	0.203712	2	0.502379	3	0.197496	3	0.0548985	1
130225	0.209895	0.00258807	3	0.205174	2	0.502783	3	0.184372	3	0.0310703	1
130227	0.159022	0.167604	3	0.211941	2	0.470196	2	0.201011	3	0.0381758	1
130229	0.19206	0.0436213	3	0.211831	2	0.51141	3	0.347549	4	0.0463276	1
130230	0.170888	0.00149391	3	0.197688	2	0.500312	3	0.152141	2	0.0397722	1
130281	0.164319	0.145579	3	0.21682	2	0.488523	2	0.217883	3	0.0304566	1
130282	0.17608	0.00657879	3	0.200864	2	0.511594	3	0.406826	4	0.0333639	1
130283	0.154798	0.094017	3	0.206487	2	0.480565	2	0.264619	3	0.0435976	1
130301	0.156986	0.0918363	3	0.207449	2	0.466429	2	0.223145	3	0.0170125	1
130321	0.166963	0.2243	3	0.207888	2	0.45711	2	0.063716	1	0.0335481	1
130322	0.198942	0.0423893	3	0.210156	2	0.494773	3	0.0949978	2	0.0331325	1
130323	0.177809	0.200633	3	0.208949	2	0.473924	2	0.0991244	2	0.037836	1
130324	0.170895	0.0958085	3	0.210394	2	0.488171	2	0.0697727	1	0.0519397	1
130401	0.129689	0.122614	3	0.164025	2	0.575944	3	0.122012	2	0.0295209	1
130421	0.173637	0.0442275	3	0.172839	2	0.563542	3	0.155881	2	0.0439361	1
130423	0.192467	0.0125633	3	0.170244	2	0.562928	3	0.050026	1	0.0737163	1
130424	0.176276	0.00678248	3	0.167209	2	0.564719	3	0.086204	2	0.0989706	2
130425	0.183699	0.00180831	3	0.166748	2	0.56571	3	0.0459535	1	0.0783667	1
130426	0.112872	0.248304	3	0.16972	2	0.544943	3	0.219156	3	0.0328868	1
130427	0.148254	0.093901	3	0.165275	2	0.574958	3	0.110343	2	0.0557661	1
130428	0.167298	0.00223948	3	0.165709	2	0.564327	3	0.0603257	1	0.0865252	2
130429	0.157057	0.0259321	3	0.16766	2	0.562963	3	0.0923272	2	0.0718307	1
130430	0.169335	0.00138165	3	0.163504	2	0.563896	3	0.0868529	2	0.0723793	1
130431	0.1704	0.00229158	3	0.16022	2	0.562592	3	0.0774683	1	0.126781	2
130432	0.166871	0.00219192	3	0.166549	2	0.565841	3	0.0775432	1	0.0968655	2
130433	0.153514	0.0018865	3	0.172824	2	0.563847	3	0.0759791	1	0.0834027	2
130434	0.180992	0.00222626	3	0.167432	2	0.565565	3	0.049011	1	0.0900198	2
130481	0.11413	0.205713	3	0.167625	2	0.564204	3	0.071108	1	0.0875458	2
130485	0.169977	0.00170893	3	0.161003	2	0.566426	3	0.231656	3	0.0299673	1
130501	0.122902	0.0423146	3	0.168316	2	0.560631	3	0.122012	2	0.0186036	1
130521	0.165714	0.219745	3	0.165605	2	0.553606	3	0.120398	2	0.0289514	1
130522	0.15919	0.192408	3	0.156434	2	0.554537	3	0.072098	1	0.0628056	1
130523	0.149684	0.174237	3	0.158138	2	0.553816	3	0.101163	2	0.0432694	1
130524	0.174673	0.033499	3	0.151041	2	0.553324	3	0.0441815	1	0.084096	2
130525	0.173202	0.0159352	3	0.154031	2	0.556042	3	0.065929	1	0.0472834	1
130526	0.173334	0.0094315	3	0.158515	2	0.558425	3	0.0320473	1	0.0717581	1
130527	0.165032	0.00515826	3	0.161956	2	0.560542	3	0.0334866	1	0.0744657	1
130528	0.172315	0.00263269	3	0.14851	2	0.562076	3	0.0779384	1	0.048891	1
130529	0.181702	0.00152277	3	0.156408	2	0.562645	3	0.0409784	1	0.0479443	1
130530	0.170505	0.000806887	3	0.14702	2	0.565313	3	0.0421681	1	0.0293428	1
130531	0.178135	0.000869736	3	0.156022	2	0.5636	3	0.0403253	1	0.0830638	2
130532	0.183794	0.00056726	3	0.15847	2	0.560971	3	0.036831	1	0.0895808	2
130533	0.169307	0.00164069	3	0.152335	2	0.564742	3	0.0262235	1	0.0618475	1
130534	0.16054	0.00221807	3	0.147705	2	0.562461	3	0.0950061	2	0.0642755	1
130535	0.137333	0.00290135	3	0.159278	2	0.564101	3	0.0485867	1	0.0675801	1
130581	0.154405	0.00104585	3	0.145935	2	0.562345	3	0.0544895	1	0.0263396	1
130582	0.158171	0.166446	3	0.167693	2	0.562661	3	0.140386	2	0.061693	1
130601	0.146041	0.0180164	3	0.17569	2	0.535227	3	0.203295	3	0.0152432	1
130621	0.174468	0.123842	3	0.172241	2	0.533275	3	0.0715863	1	0.0429526	1
130622	0.20286	0.00527104	3	0.164734	2	0.535502	3	0.0530543	1	0.0405474	1
130623	0.152901	0.322189	3	0.172625	2	0.498548	3	0.0405042	1	0.0205659	1
130624	0.207364	0.347823	3	0.192309	2	0.477081	2	0.0465609	1	0.0749529	1
130625	0.181073	0.0495633	3	0.168719	2	0.532596	3	0.0734666	1	0.0364209	1
130626	0.174732	0.0176806	3	0.161264	2	0.530538	3	0.0479918	1	0.0322596	1
130627	0.178157	0.225553	3	0.163025	2	0.512351	3	0.0360157	1	0.0436324	1
130628	0.228279	0.00165906	3	0.151099	2	0.539666	3	0.0889827	2	0.031721	1
130629	0.17658	0.00374579	3	0.155992	2	0.538546	3	0.0759708	1	0.0640509	1
130630	0.17978	0.337293	3	0.168331	2	0.453273	2	0.0725722	1	0.106856	2
130631	0.166766	0.0350966	3	0.152839	2	0.542385	3	0.059448	1	0.0389437	1
130632	0.19422	0.00191584	3	0.155333	2	0.538797	3	0.0505044	1	0.0739238	1
130633	0.160294	0.255736	3	0.181501	2	0.510079	3	0.0498846	1	0.0388583	1
130634	0.163967	0.128712	3	0.158198	2	0.528544	3	0.0351838	1	0.0488896	1
130635	0.228454	0.00217204	3	0.159238	2	0.53518	3	0.0490942	1	0.0230803	1
130636	0.16235	0.147185	3	0.165108	2	0.533783	3	0.0467772	1	0.0358534	1
130637	0.190661	0.00253715	3	0.157249	2	0.537364	3	0.0506708	1	0.037484	1
130638	0.172568	0.00241626	3	0.152342	2	0.540145	3	0.0706296	1	0.0532591	1
130681	0.144393	0.0445107	3	0.165481	2	0.542252	3	0.115385	2	0.0269829	1
130682	0.181147	0.00919176	3	0.147312	2	0.541954	3	0.0645937	1	0.0473541	1
130683	0.177786	0.00361418	3	0.151245	2	0.54541	3	0.0761913	1	0.0332829	1
130684	0.177572	0.00401662	3	0.155705	2	0.533452	3	0.070692	1	0.0292007	1
130701	0.15443	0.242047	3	0.118871	1	0.37919	2	0.148077	2	0.0398832	1
130721	0.144744	0.257556	3	0.115408	1	0.392326	2	0.0752137	1	0.0771181	1
130722	0.122887	0.0874616	3	0.126433	1	0.290927	1	0.0711121	1	0.1267	2
130723	0.112481	0.0547424	3	0.10685	1	0.272883	1	0.0524928	1	0.0962855	2
130724	0.124838	0.101734	3	0.125913	1	0.284568	1	0.054452	1	0.13801	2
130725	0.119979	0.1256	3	0.120024	1	0.327074	1	0.0591859	1	0.127443	2
130726	0.164288	0.334069	3	0.137888	2	0.443018	2	0.0583789	1	0.0475907	1
130727	0.157933	0.248658	3	0.120713	1	0.44055	2	0.070484	1	0.0585266	1
130728	0.141243	0.256411	3	0.112828	1	0.445627	2	0.0790241	1	0.0598449	1
130729	0.158339	0.190228	3	0.118685	1	0.39106	2	0.0725181	1	0.052613	1
130730	0.156314	0.288408	3	0.121244	1	0.452763	2	0.107635	2	0.0576077	1
130731	0.14101	0.391493	3	0.132894	1	0.456647	2	0.0700805	1	0.0487412	1
130732	0.170075	0.272798	3	0.136465	2	0.403778	2	0.0762121	1	0.150069	2
130733	0.130331	0.238309	3	0.138163	2	0.340417	2	0.0893737	2	0.0918862	2
130801	0.153093	0.189417	3	0.179926	2	0.430967	2	0.14608	2	0.0351463	1
130821	0.17777	0.244113	3	0.175928	2	0.427244	2	0.0802804	1	0.0969652	2
130822	0.181958	0.285263	3	0.213393	2	0.455649	2	0.0792404	1	0.0824929	2
130823	0.161053	0.194616	3	0.163846	2	0.422918	2	0.0743277	1	0.0529971	1
130824	0.160315	0.221463	3	0.175617	2	0.429942	2	0.115572	2	0.0971332	2
130825	0.142996	0.232005	3	0.150632	2	0.389766	2	0.0675264	1	0.094549	2
130826	0.157844	0.233202	3	0.146545	2	0.375172	2	0.0585869	1	0.0629481	1
130827	0.171745	0.226575	3	0.198741	2	0.452226	2	0.268458	3	0.0636242	1
130828	0.104641	0.18539	3	0.139705	2	0.369986	2	0.0438071	1	0.0460835	1
130901	0.137	0.00156759	3	0.190742	2	0.544612	3	0.287414	4	0.0203106	1
130921	0.190512	0.000809856	3	0.182309	2	0.546052	3	0.0994613	2	0.0379105	1
130922	0.165389	0.000895937	3	0.173679	2	0.545608	3	0.120884	2	0.0396272	1
130923	0.155513	0.00139095	3	0.177252	2	0.544128	3	0.096433	2	0.0759744	1
130924	0.197261	0.00242278	3	0.164711	2	0.543434	3	0.0397055	1	0.0659538	1
130925	0.175954	0.00106969	3	0.161749	2	0.542789	3	0.0765573	1	0.0707249	1
130926	0.170052	0.00127449	3	0.170564	2	0.546291	3	0.110127	2	0.0380043	1
130927	0.163836	0.00105083	3	0.173833	2	0.541478	3	0.0632168	1	0.0916757	2
130928	0.13969	0.00123245	3	0.178279	2	0.553653	3	0.0721396	1	0.0348308	1
130929	0.171993	0.000575343	3	0.177333	2	0.548222	3	0.084228	2	0.0531305	1
130930	0.19002	0.0009675	3	0.162932	2	0.542946	3	0.10927	2	0.0445933	1
130981	0.130907	0.00043095	3	0.18007	2	0.547477	3	0.0837829	2	0.0443699	1
130982	0.161275	0.0012904	3	0.156085	2	0.54348	3	0.205146	3	0.0562378	1
130983	0.193639	0.00230621	3	0.170362	2	0.542985	3	0.149304	2	0.063893	1
130984	0.183845	0.000306039	3	0.173297	2	0.547859	3	0.0876266	2	0.0602998	1
131001	0.140067	0.00374804	3	0.168851	2	0.534518	3	0.160215	3	0.0203925	1
131022	0.156806	0.00352038	3	0.157607	2	0.541652	3	0.061844	1	0.0488967	1
131023	0.156111	0.00396317	3	0.156039	2	0.536327	3	0.0631211	1	0.0350382	1
131024	0.176701	0.0033596	3	0.187529	2	0.518151	3	0.132798	2	0.0253335	1
131025	0.169181	0.000736643	3	0.170411	2	0.54641	3	0.0660496	1	0.0531573	1
131026	0.159106	0.000892115	3	0.166556	2	0.541413	3	0.0942241	2	0.0463269	1
131028	0.17733	0.0242968	3	0.185682	2	0.51353	3	0.176984	3	0.0130614	1
131081	0.146135	0.00227668	3	0.155542	2	0.536527	3	0.165024	3	0.0377962	1
131082	0.170981	0.0577147	3	0.1857	2	0.513393	3	0.244369	3	0.0334416	1
131100	0.160005	0.00110403	3	0.158735	2	0.556672	3	0.155723	2	0.0258529	1
131121	0.184449	0.000525883	3	0.154044	2	0.560324	3	0.0587159	1	0.0418448	1
131122	0.160014	0.000393258	3	0.165482	2	0.554643	3	0.0588365	1	0.0409173	1
131123	0.156584	0.000248981	3	0.171788	2	0.550287	3	0.0637451	1	0.035756	1
131124	0.181411	0.00158848	3	0.179426	2	0.544713	3	0.0493479	1	0.0188188	1
131125	0.181909	0.00213463	3	0.164931	2	0.54393	3	0.0850475	2	0.0272302	1
131126	0.162241	0.00147485	3	0.161083	2	0.560838	3	0.0544437	1	0.0435166	1
131127	0.160368	0.00106592	3	0.174068	2	0.55609	3	0.0716155	1	0.0383461	1
131128	0.151663	0.0006154	3	0.177301	2	0.546446	3	0.0502839	1	0.049593	1
131181	0.177441	0.00119896	3	0.150238	2	0.559559	3	0.0798727	1	0.0360144	1
131182	0.189973	0.00146545	3	0.16083	2	0.549732	3	0.0665322	1	0.0236144	1
140101	0.164109	0.251786	2	0.138421	2	0.4709	2	0.249098	3	0.0212654	1
140121	0.179029	0.160347	2	0.136456	2	0.486554	2	0.11135	2	0.0385644	1
140122	0.159061	0.249658	2	0.139127	2	0.434196	2	0.0719857	1	0.072507	1
140123	0.168142	0.291193	2	0.132366	1	0.427186	2	0.0401755	1	0.137409	2
140181	0.134514	0.24907	2	0.134813	1	0.466445	2	0.0579255	1	0.0504272	1
140201	0.132558	0.140658	2	0.118916	1	0.390863	2	0.148314	2	0.034464	1
140221	0.196579	0.203187	2	0.118766	1	0.406577	2	0.0235612	1	0.0772321	1
140222	0.171862	0.26487	2	0.114847	1	0.421492	2	0.0241686	1	0.0795596	1
140223	0.163962	0.293915	2	0.124219	1	0.42042	2	0.0277543	1	0.0475609	1
140224	0.185645	0.28763	2	0.150926	2	0.415536	2	0.0470767	1	0.0858504	2
140225	0.195118	0.285258	2	0.128556	1	0.407569	2	0.031286	1	0.0484114	1
140226	0.176585	0.153814	2	0.12334	1	0.375243	2	0.0651261	1	0.0699138	1
140227	0.184144	0.178339	2	0.119211	1	0.40455	2	0.0354126	1	0.0480675	1
140301	0	0.202833	2	0.165146	2	0.479347	2	0.176701	3	0.0341616	1
140321	0.131954	0.230052	2	0.16254	2	0.521451	3	0.0636494	1	0.0559919	1
140322	0.162502	0.28286	2	0.162769	2	0.423549	2	0.130984	2	0.053249	1
140401	0.122642	0.105318	2	0.168561	2	0.473193	2	0.129192	2	0.0187625	1
140421	0.128176	0.122962	2	0.183809	2	0.457117	2	0.117777	2	0.0351367	1
140423	0.130804	0.141111	2	0.162928	2	0.460615	2	0.309328	4	0.0235958	1
140424	0.129317	0.117198	2	0.169826	2	0.451752	2	0.102402	2	0.0356221	1
140425	0.141942	0.285118	2	0.17253	2	0.526684	3	0.0407912	1	0.0335196	1
140426	0.117328	0.35236	2	0.162572	2	0.494994	3	0.0559246	1	0.0281737	1
140427	0.140723	0.245443	2	0.179597	2	0.497353	3	0.0385782	1	0.0303745	1
140428	0.123688	0.128148	2	0.175465	2	0.457638	2	0.0648225	1	0.0498301	1
140429	0.156696	0.18458	2	0.165929	2	0.44786	2	0.0911375	2	0.0470624	1
140430	0.149009	0.168112	2	0.17556	2	0.449448	2	0.0257285	1	0.0508141	1
140431	0.140854	0.233916	2	0.178845	2	0.455885	2	0.190116	3	0.0434083	1
140481	0.1214	0.152973	2	0.161646	2	0.497983	3	0.132486	2	0.0288421	1
140501	0.106373	0.184342	2	0.186967	2	0.508325	3	0.155906	2	0.0125105	1
140521	0.142291	0.194523	2	0.184262	2	0.474323	2	0.192853	3	0.0279541	1
140522	0.106442	0.27839	2	0.19212	2	0.51143	3	0.143248	2	0.0207686	1
140524	0.124414	0.226479	2	0.179121	2	0.512903	3	0.039693	1	0.0445301	1
140581	0.135991	0.134168	2	0.177512	2	0.464182	2	0.139054	2	0.0431269	1
140601	0.174	0.178913	2	0.123489	1	0.395005	2	0.607425	5	0.0656937	1
140621	0.193807	0.196629	2	0.113007	1	0.404156	2	0.206019	3	0.0604705	1
140622	0.193731	0.2199	2	0.118785	1	0.403221	2	0.0453004	1	0.0744519	1
140623	0.150606	0.122916	2	0.127497	1	0.356331	2	0.101146	2	0.131113	2
140624	0.168097	0.153709	2	0.110545	1	0.400165	2	0.142661	2	0.0606154	1
142201	0.172861	0.229131	2	0.138735	2	0.43449	2	0.0616943	1	0.0367119	1
142202	0.202448	0.316184	2	0.131942	1	0.420368	2	0.0592483	1	0.0611274	1
142222	0.195788	0.271426	2	0.14431	2	0.37856	2	0.0646478	1	0.050547	1
142223	0.206116	0.363948	2	0.181688	2	0.371713	2	0.0331038	1	0.0514238	1
142225	0.208257	0.374145	2	0.141051	2	0.415493	2	0.0706254	1	0.0585344	1
142226	0.191559	0.395372	2	0.176892	2	0.407723	2	0.0523929	1	0.0445894	1
142227	0.158247	0.301927	2	0.134119	1	0.41097	2	0.0581127	1	0.092394	2
142228	0.159808	0.232662	2	0.139126	2	0.421416	2	0.0367853	1	0.132229	2
142229	0.170254	0.162932	2	0.129751	1	0.391473	2	0.04003	1	0.0737761	1
142230	0.168756	0.185746	2	0.136818	2	0.403891	2	0.0524637	1	0.0513943	1
142231	0.142542	0.237595	2	0.137812	2	0.394187	2	0.0498014	1	0.0836805	2
142232	0.191974	0.135857	2	0.12972	1	0.428376	2	0.1267	2	0.112907	2
142233	0.169687	0.166644	2	0.127926	1	0.447633	2	0.113742	2	0.0575203	1
142234	0.17427	0.170404	2	0.128641	1	0.413778	2	0.060567	1	0.141654	2
142301	0.158919	0.141791	2	0.159834	2	0.489561	2	0.236627	3	0.0302417	1
142302	0.107312	0.230251	2	0.157104	2	0.443621	2	0.0951143	2	0.0297932	1
142303	0.172349	0.222952	2	0.155354	2	0.4794	2	0.0847272	2	0.0317003	1
142322	0.184317	0.200013	2	0.146057	2	0.478181	2	0.0456956	1	0.0411328	1
142323	0.149528	0.298163	2	0.145337	2	0.460685	2	0.103197	2	0.0383947	1
142325	0.133605	0.196906	2	0.144544	2	0.425364	2	0.0538822	1	0.0752358	1
142326	0.135919	0.163457	2	0.147335	2	0.446375	2	0.0210113	1	0.0567554	1
142327	0.113528	0.177888	2	0.15551	2	0.460656	2	0.24681	3	0.0521216	1
142328	0.13699	0.190265	2	0.14894	2	0.46671	2	0.0201003	1	0.0376538	1
142329	0.1241	0.241395	2	0.142006	2	0.385054	2	0.0249381	1	0.107809	2
142330	0.132956	0.295015	2	0.154525	2	0.425318	2	0.0585495	1	0.0851287	2
142332	0.175749	0.235641	2	0.160121	2	0.450318	2	0.136779	2	0.0516899	1
142333	0.159632	0.223293	2	0.159169	2	0.474585	2	0.0590694	1	0.0608048	1
142401	0.16142	0.156148	2	0.133773	1	0.463425	2	0.0953348	2	0.038146	1
142402	0.139409	0.302457	2	0.153358	2	0.485966	2	0.171643	3	0.0370116	1
142421	0.144702	0.147006	2	0.167419	2	0.443022	2	0.0609788	1	0.0690255	1
142422	0.116387	0.267178	2	0.166437	2	0.449142	2	0.0647143	1	0.0442883	1
142423	0.130949	0.206966	2	0.16654	2	0.474959	2	0.0723351	1	0.0476168	1
142424	0.155635	0.222538	2	0.162287	2	0.517485	3	0.058017	1	0.044843	1
142427	0.165462	0.153156	2	0.151916	2	0.459413	2	0.127399	2	0.0600121	1
142429	0.164922	0.196557	2	0.138367	2	0.473824	2	0.0655837	1	0.0512212	1
142430	0.185111	0.169363	2	0.138767	2	0.48311	2	0.0649098	1	0.0408063	1
142431	0.168342	0.202459	2	0.14658	2	0.481437	2	0.0564196	1	0.0446706	1
142433	0.145674	0.319239	2	0.162316	2	0.488643	2	0.207525	3	0.0369933	1
142601	0.144172	0.235507	2	0.158471	2	0.520754	3	0.0926808	2	0.0144713	1
142602	0.13989	0.12315	2	0.168858	2	0.537021	3	0.113139	2	0.0249426	1
142603	0.110723	0.409844	2	0.166626	2	0.483456	2	0.0871191	2	0.0196218	1
142621	0.127355	0.105434	2	0.172128	2	0.530617	3	0.117195	2	0.0389446	1
142622	0.134177	0.258328	2	0.176025	2	0.509488	3	0.0773227	1	0.0330334	1
142623	0.142891	0.242321	2	0.167005	2	0.536326	3	0.0899145	2	0.0299675	1
142625	0.13525	0.281541	2	0.151927	2	0.502238	3	0.0685455	1	0.0231426	1
142627	0.113529	0.250715	2	0.169669	2	0.452027	2	0.224955	3	0.0383938	1
142628	0.135604	0.1576	2	0.174707	2	0.444824	2	0.2074	3	0.0246722	1
142629	0.145431	0.165829	2	0.169791	2	0.479193	2	0.0836498	2	0.0202817	1
142630	0.140617	0.229183	2	0.161811	2	0.474781	2	0.0482082	1	0.0235967	1
142631	0.137048	0.242165	2	0.164457	2	0.508864	3	0.0845608	2	0.0353841	1
142632	0.141896	0.190457	2	0.153873	2	0.471124	2	0.103263	2	0.0404064	1
142633	0.11549	0.228484	2	0.149946	2	0.46567	2	0.0327544	1	0.0338457	1
142634	0.107877	0.179403	2	0.154195	2	0.466549	2	0.0286861	1	0.0399662	1
142635	0.139007	0.217611	2	0.151599	2	0.437475	2	0.0303792	1	0.0482911	1
142636	0.13124	0.221144	2	0.168495	2	0.491884	2	0.0390774	1	0.0235783	1
142701	0.142155	0.214514	2	0.178783	2	0.569012	3	0.0735914	1	0.0201143	1
142702	0.147342	0.354224	2	0.187417	2	0.560153	3	0.0745315	1	0.0247005	1
142703	0.151348	0.158615	2	0.162095	2	0.533452	3	0.197076	3	0.0390819	1
142723	0.149864	0.355076	2	0.206319	2	0.564462	3	0.0518272	1	0.0235487	1
142724	0.128586	0.115837	2	0.171869	2	0.560754	3	0.0539238	1	0.012479	1
142725	0.140869	0.184147	2	0.168581	2	0.554784	3	0.0312236	1	0.0234632	1
142726	0.135389	0.17792	2	0.165495	2	0.54201	3	0.0604131	1	0.0225057	1
142727	0.124509	0.224022	2	0.163264	2	0.543436	3	0.0547391	1	0.0271191	1
142729	0.127368	0.181269	2	0.174642	2	0.547783	3	0.0843237	2	0.0242977	1
142730	0.142876	0.256298	2	0.188548	2	0.554206	3	0.0288692	1	0.0290479	1
142731	0.132981	0.298182	2	0.185442	2	0.532686	3	0.0580711	1	0.0338044	1
142732	0.185706	0.267439	2	0.203415	2	0.563989	3	0.0326962	1	0.028234	1
142733	0.161467	0.360305	2	0.204778	2	0.536218	3	0.0419393	1	0.0229562	1
150101	0.13502	0.179972	2	0.123068	1	0.345468	2	0.302327	4	0.0363727	1
150121	0.133792	0.183014	2	0.117023	1	0.392542	2	0.173078	3	0.143967	2
150122	0.133911	0.0298839	2	0.109052	1	0.412119	2	0.349612	4	0.150097	2
150123	0.122222	0.156731	2	0.121874	1	0.367625	2	0.271936	3	0.172325	3
150124	0.147436	0.142936	2	0.126428	1	0.395956	2	0.114678	2	0.192829	3
150125	0.135568	0.142175	2	0.104152	1	0.332414	1	0.106204	2	0.160712	2
150201	0.114349	0.171092	2	0.0963144	1	0.404828	2	0.439647	4	0.0511106	1
150221	0.138554	0.132683	2	0.10486	1	0.403686	2	0.254191	3	0.153606	2
150222	0.140754	0.122139	2	0.0940148	1	0.375757	2	0.171293	3	0.139537	2
150223	0.140481	0.0589054	2	0.0894967	1	0.378701	2	0.487832	4	0.107389	2
150301	0.105653	0.212709	2	0.0384005	1	0.477605	2	0.318863	4	0.0666128	1
150401	0.126177	0.155544	2	0.124624	1	0.404127	2	0.157853	2	0.0366114	1
150421	0.126363	0.0917533	2	0.127159	1	0.383242	2	0.0804509	1	0.0538489	1
150422	0.123673	0.187477	2	0.122164	1	0.353058	2	0.0780424	1	0.0622204	1
150423	0.126981	0.145329	2	0.121322	1	0.375257	2	0.094195	2	0.054411	1
150424	0.134245	0.184908	2	0.118057	1	0.352727	2	0.0647892	1	0.0860386	2
150425	0.111088	0.154436	2	0.136618	2	0.320563	1	0.143855	2	0.114045	2
150426	0.137251	0.0960298	2	0.126401	1	0.400446	2	0.0691529	1	0.0790841	1
150428	0.127289	0.197798	2	0.130428	1	0.415192	2	0.0750764	1	0.100656	2
150429	0.138006	0.180991	2	0.140683	2	0.411978	2	0.0628507	1	0.0659228	1
150430	0.134268	0.0932197	2	0.13866	2	0.418962	2	0.0634913	1	0.0209665	1
152101	0.155261	0.041677	2	0.112275	1	0.083569	1	0.195869	3	0.0220835	1
152102	0.147752	0.0879037	2	0.0907724	1	0.153109	1	0.211839	3	0.0118534	1
152103	0.14263	0.155782	2	0.174448	2	0.273655	1	0.101179	2	0.0249588	1
152104	0.148192	0.12741	2	0.168844	2	0.098003	1	0.130656	2	0.0507046	1
152106	0.118774	0.141814	2	0.185383	2	0.031846	1	0.132066	2	0.0604193	1
152122	0.139086	0.111068	2	0.170357	2	0.227933	1	0.11343	2	0.0261714	1
152123	0.134967	0.0566004	2	0.175348	2	0.191447	1	0.082743	2	0.0245875	1
152127	0.108039	0.115719	2	0.214674	2	0.115172	1	0.05669	1	0.0792449	1
152128	0.117506	0.0821539	2	0.13823	2	0.10458	1	0.187733	3	0.0298523	1
152129	0.112543	0.0458158	2	0.107113	1	0.189575	1	0.552466	5	0.0284801	1
152130	0.13424	0.0437054	2	0.119967	1	0.139458	1	0.225217	3	0.0392668	1
152131	0.134015	0.0623997	2	0.126599	1	0.10261	1	0.371247	4	0.0449942	1
152201	0.139284	0.0540326	2	0.13953	2	0.34846	2	0.11947	2	0.0330118	1
152221	0.135043	0.141276	2	0.174836	2	0.266912	1	0.0588407	1	0.0697078	1
152222	0.118418	0.0844212	2	0.139323	2	0.369409	2	0.0492024	1	0.0776204	1
152223	0.139838	0.0878124	2	0.157565	2	0.321833	1	0.0507581	1	0.0769185	1
152224	0.154079	0.0936692	2	0.137711	2	0.365895	2	0.0513779	1	0.033084	1
152301	0.14822	0.00519455	2	0.124609	1	0.392236	2	0.207338	3	0.0268157	1
152302	0.127725	0.113228	2	0.114726	1	0.304203	1	1	5	0.0164265	1
152322	0.133995	0.00530548	2	0.134307	1	0.380221	2	0.0780923	1	0.0663138	1
152323	0.139176	0.0126713	2	0.156333	2	0.385594	2	0.0934212	2	0.0570537	1
152324	0.131799	0.00825621	2	0.111936	1	0.402831	2	0.12769	2	0.0377745	1
152325	0.141246	0.0400483	2	0.13849	2	0.408575	2	0.101383	2	0.0606012	1
152326	0.131453	0.0274651	2	0.127363	1	0.410679	2	0.0867988	2	0.0619699	1
152327	0.090628	0.0990144	2	0.135004	1	0.368643	2	0.149288	2	0.0673123	1
152501	0.076746	0.027072	2	0.0362329	1	0.348076	2	0.276441	3	0.0339059	1
152502	0.132743	0.0707661	2	0.103761	1	0.27715	1	0.30907	4	0.056605	1
152522	0.115851	0.0568643	2	0.0950794	1	0.258251	1	0.316899	4	0.0752615	1
152523	0.114084	0.0463835	2	0.0836291	1	0.289689	1	0.243483	3	0.0788366	1
152524	0.117057	0.0413603	2	0.0789205	1	0.319734	1	0.192267	3	0.0874757	2
152525	0.099446	0.0644103	2	0.143124	2	0.228159	1	0.34398	4	0.0580252	1
152526	0.099083	0.0816183	2	0.127765	1	0.269234	1	0.464419	4	0.0380215	1
152527	0.134638	0.0725182	2	0.119072	1	0.265381	1	0.0804301	1	0.176255	3
152528	0.095905	0.0717871	2	0.0954288	1	0.291519	1	0.429689	4	0.0406889	1
152529	0.121655	0.0602179	2	0.10829	1	0.265563	1	0.0982966	2	0.108317	2
152530	0.114922	0.0454388	2	0.111849	1	0.271189	1	0.120681	2	0.0443268	1
152531	0.141071	0.0909516	2	0.125972	1	0.282253	1	0.182936	3	0.0683005	1
152601	0.136752	0.121704	2	0.113388	1	0.340407	2	0.122745	2	0.0365201	1
152602	0.149687	0.157077	2	0.115956	1	0.365699	2	0.112598	2	0.149485	2
152624	0.109387	0.18542	2	0.115742	1	0.309546	1	0.0736663	1	0.13971	2
152625	0.113971	0.0734945	2	0.098548	1	0.290744	1	0.0665446	1	0.119773	2
152626	0.120968	0.067779	2	0.106197	1	0.310301	1	0.0439235	1	0.175276	3
152627	0.125135	0.164945	2	0.119449	1	0.344392	2	0.0503047	1	0.206585	3
152629	0.119416	0.1875	2	0.124382	1	0.331616	1	0.0965869	2	0.186594	3
152630	0.1303	0.114251	2	0.113266	1	0.335103	1	0.0947066	2	0.154599	2
152631	0.109121	0.121586	2	0.107538	1	0.296	1	0.0527257	1	0.136266	2
152632	0.120552	0.0915163	2	0.108666	1	0.318518	1	0.093076	2	0.14161	2
152634	0.122062	0.0614166	2	0.0951579	1	0.341895	2	0.0635413	1	0.124398	2
152701	0.120984	0.0555983	2	0.114858	1	0.420207	2	0.456413	4	0.0440129	1
152722	0.143659	0.0565993	2	0.105272	1	0.41995	2	0.437386	4	0.10542	2
152723	0.152119	0.0847756	2	0.122543	1	0.425824	2	0.783113	5	0.113409	2
152724	0.127995	0.0362788	2	0.0893365	1	0.444623	2	0.305988	4	0.142805	2
152725	0.13407	0.0568102	2	0.0833269	1	0.446756	2	0.764053	5	0.0853766	2
152726	0.138239	0.0470373	2	0.0767797	1	0.442765	2	0.187735	3	0.183089	3
152727	0.122506	0.0371382	2	0.113501	1	0.432578	2	0.632994	5	0.0758884	1
152728	0.14565	0.0609962	2	0.112684	1	0.421703	2	0.867669	5	0.147384	2
152801	0.104741	0.00959005	2	0.038659	1	0.444439	2	0.137381	2	0.0889087	2
152822	0.11816	0.00394783	2	0.0439197	1	0.424398	2	0.0991826	2	0.124779	2
152823	0.111438	0.0758613	2	0.0365127	1	0.450486	2	0.128954	2	0.119514	2
152824	0.136424	0.128791	2	0.0743145	1	0.421042	2	0.120435	2	0.140326	2
152825	0.119383	0.0820706	2	0.0777089	1	0.414353	2	0.200187	3	0.124179	2
152826	0.106129	0.106087	2	0.0548796	1	0.43438	2	0.458383	4	0.0664388	1
152827	0.098418	0.109904	2	0.0360658	1	0.446199	2	0.122756	2	0.0992596	2
152921	0.121154	0.0729922	2	0.113181	1	0.464423	2	0.703184	5	0.0710938	1
152922	0.12642	0.0843659	2	0.0907627	1	0.424623	2	0.411643	4	0.0805047	1
152923	0.109661	0.0486464	2	0.0880963	1	0.413297	2	0.763706	5	0.0515789	1
210101	0.187048	0.0331633	3	0.236471	2	0.40064	2	0.287714	4	0.0156912	1
210122	0.176159	0.00195754	3	0.218013	2	0.421302	2	0.229137	3	0.0349139	1
210123	0.175189	0.031961	3	0.17888	2	0.387613	2	0.172068	3	0.0423556	1
210124	0.20583	0.0558982	3	0.195475	2	0.395658	2	0.183323	3	0.0409546	1
210181	0.183055	0.0142539	3	0.201416	2	0.406757	2	0.16648	3	0.0310786	1
210201	0.191479	0.0823708	3	0.204316	2	0.460729	2	0.323235	4	0.0196784	1
210224	0.213883	0.0370469	3	0.197416	2	0.428315	2	0.285224	4	0.0622411	1
210281	0.182366	0.0767939	3	0.201262	2	0.449996	2	0.287061	4	0.0478551	1
210282	0.182136	0.0897917	3	0.205052	2	0.443305	2	0.301079	4	0.0626286	1
210283	0.20595	0.115029	3	0.235486	2	0.422604	2	0.247565	3	0.109104	2
210301	0.165853	0.100053	3	0.240981	2	0.442223	2	0.343006	4	0.0159132	1
210321	0.186956	0.00106829	3	0.214551	2	0.421767	2	0.216216	3	0.0316748	1
210323	0.208244	0.171954	3	0.288769	3	0.378361	2	0.135311	2	0.0379973	1
210381	0.166474	0.09676	3	0.24028	2	0.435438	2	0.212219	3	0.0127066	1
210401	0.169766	0.123689	3	0.248446	2	0.375959	2	0.164929	3	0.0300387	1
210421	0.196379	0.145704	3	0.258194	3	0.357137	2	0.233082	3	0.0501134	1
210422	0.181405	0.180965	3	0.266969	3	0.306623	1	0.125404	2	0.0545549	1
210423	0.178156	0.155018	3	0.254731	2	0.308283	1	0.134706	2	0.0720482	1
210501	0.174362	0.182376	3	0.270868	3	0.390323	2	0.27085	3	0.0300391	1
210521	0.179788	0.224261	3	0.292718	3	0.360263	2	0.165837	3	0.0437246	1
210522	0.21004	0.206916	3	0.28161	3	0.292012	1	0.149292	2	0.0453461	1
210601	0.185293	0.127972	3	0.327353	3	0.385855	2	0.134063	2	0.029715	1
210624	0.183607	0.186205	3	0.337257	3	0.33622	1	0.144719	2	0.06851	1
210681	0.20159	0.0717278	3	0.302601	3	0.402827	2	0.223811	3	0.0484487	1
210682	0.191771	0.182287	3	0.332733	3	0.378065	2	0.208765	3	0.048634	1
210701	0.184616	0.10069	3	0.185664	2	0.444059	2	0.204813	3	0.0191745	1
210726	0.199823	0.0368941	3	0.183793	2	0.41566	2	0.0825036	2	0.0493561	1
210727	0.182492	0.128784	3	0.173325	2	0.429903	2	0.0777203	1	0.0306121	1
210781	0.178963	0.0630213	3	0.191766	2	0.436241	2	0.147134	2	0.0379092	1
210782	0.187427	0.0783557	3	0.188982	2	0.425145	2	0.0808402	1	0.0460349	1
210801	0.157741	0.0323341	3	0.213428	2	0.446191	2	0.260933	3	0.0159875	1
210881	0.191536	0.183513	3	0.207861	2	0.445598	2	0.0962439	2	0.0203851	1
210882	0.175611	0.0990534	3	0.22184	2	0.43789	2	0.242061	3	0.0272506	1
210901	0.144442	0.180442	3	0.157714	2	0.413005	2	0.106504	2	0.0339022	1
210921	0.157475	0.10478	3	0.161322	2	0.410237	2	0.0604227	1	0.0447667	1
210922	0.158612	0.030626	3	0.163595	2	0.396061	2	0.0841133	2	0.0486131	1
211001	0.156351	0.115643	3	0.250803	2	0.412224	2	0.220025	3	0.0104281	1
211021	0.171901	0.132367	3	0.25364	2	0.416204	2	0.139038	2	0.0165928	1
211081	0.169419	0.0607447	3	0.243899	2	0.413706	2	0.142348	2	0.0182046	1
211101	0.119	0.000287262	3	0.208928	2	0.432978	2	0.390653	4	0.0131361	1
211121	0.174807	0.000364747	3	0.216031	2	0.437162	2	0.1895	3	0.0334899	1
211122	0.191865	0.00465237	3	0.208361	2	0.430115	2	0.178073	3	0.04418	1
211201	0.155571	0.0571596	3	0.213956	2	0.379837	2	0.130577	2	0.0152777	1
211221	0.174933	0.0897785	3	0.224029	2	0.375469	2	0.276485	3	0.0205669	1
211223	0.205661	0.113952	3	0.218511	2	0.321673	1	0.0896262	2	0.0481811	1
211224	0.172475	0.0272631	3	0.198775	2	0.370643	2	0.0964538	2	0.035064	1
211281	0.116573	0.0537054	3	0.201085	2	0.390178	2	0.237978	3	0.0105148	1
211282	0.180597	0.10481	3	0.218501	2	0.344229	2	0.237356	3	0.0296748	1
211301	0.127596	0.152201	3	0.154596	2	0.453545	2	0.125822	2	0.0292126	1
211321	0.163192	0.159911	3	0.156545	2	0.453703	2	0.0842573	2	0.0708191	1
211322	0.145539	0.120128	3	0.140457	2	0.417612	2	0.111417	2	0.0904676	2
211324	0.147622	0.138866	3	0.143036	2	0.443715	2	0.09976	2	0.0709031	1
211381	0.153134	0.12187	3	0.14645	2	0.426093	2	0.111985	2	0.0678091	1
211382	0.148329	0.151523	3	0.153857	2	0.440428	2	0.0976074	2	0.0752017	1
211401	0.164835	0.14724	3	0.183794	2	0.451515	2	0.128172	2	0.025739	1
211421	0.186138	0.132992	3	0.198068	2	0.454951	2	0.0639354	1	0.0483844	1
211422	0.167701	0.180633	3	0.168899	2	0.448807	2	0.0375751	1	0.0647117	1
211481	0.196101	0.0982245	3	0.192261	2	0.453583	2	0.0573762	1	0.0455651	1
220101	0.154273	0.0410392	3	0.194661	2	0.326348	1	0.271079	3	0.0150251	1
220112	0.156659	0.0714187	3	0.206476	2	0.313118	1	0.16736	3	0.0515698	1
220122	0.147637	0.0184526	3	0.175282	2	0.322113	1	0.0828595	2	0.0410715	1
220181	0.157259	0.0602605	3	0.198247	2	0.305131	1	0.120306	2	0.0332545	1
220182	0.1618	0.0185815	3	0.196421	2	0.282219	1	0.0905385	2	0.0355752	1
220183	0.162874	0.0234702	3	0.182946	2	0.305237	1	0.111633	2	0.0311704	1
220201	0.152647	0.0943277	3	0.22141	2	0.293041	1	0.232218	3	0.0178295	1
220221	0.157727	0.124105	3	0.224719	2	0.298505	1	0.0879428	2	0.0286656	1
220281	0.155774	0.160322	3	0.236338	2	0.268616	1	0.123439	2	0.0524761	1
220282	0.143761	0.169181	3	0.246985	2	0.271082	1	0.171647	3	0.0563989	1
220284	0.168974	0.114883	3	0.235381	2	0.293184	1	0.186934	3	0.033488	1
220301	0.143056	0.0537343	3	0.207903	2	0.357811	2	0.117116	2	0.0238153	1
220322	0.165209	0.0299059	3	0.198586	2	0.356578	2	0.137253	2	0.047455	1
220323	0.16794	0.0657505	3	0.212599	2	0.32438	1	0.0966118	2	0.0458795	1
220381	0.176518	0.0289783	3	0.191613	2	0.341416	2	0.102864	2	0.0436094	1
220382	0.142507	0.0124565	3	0.161939	2	0.362562	2	0.13504	2	0.0290422	1
220401	0.145098	0.0581262	3	0.21665	2	0.308791	1	0.210104	3	0.0321361	1
220421	0.155056	0.082503	3	0.222683	2	0.296651	1	0.0959005	2	0.0354298	1
220422	0.171254	0.0656584	3	0.217607	2	0.308646	1	0.0882215	2	0.0384583	1
220501	0.127304	0.222696	3	0.283926	3	0.282795	1	0.188594	3	0.0294515	1
220521	0.172065	0.192297	3	0.273916	3	0.291292	1	0.148456	2	0.0479904	1
220523	0.173966	0.135072	3	0.242963	2	0.272445	1	0.0784958	1	0.0527153	1
220524	0.159743	0.173662	3	0.254495	2	0.281773	1	0.0772936	1	0.0306228	1
220581	0.156223	0.080614	3	0.235716	2	0.288347	1	0.121313	2	0.0304986	1
220582	0.191057	0.241109	3	0.295076	3	0.311968	1	0.127157	2	0.0501292	1
220601	0.157529	0.22264	3	0.282057	3	0.265883	1	0.150843	2	0.0363407	1
220621	0.140597	0.17468	3	0.308082	3	0.250194	1	0.141222	2	0.0870375	2
220622	0.154691	0.178215	3	0.250782	2	0.262131	1	0.108817	2	0.0874383	2
220623	0.136124	0.226716	3	0.297771	3	0.252514	1	0.115909	2	0.0476979	1
220721	0.134346	0.0159028	3	0.147439	2	0.334983	1	0.241103	3	0.0373282	1
220722	0.142514	0.0111453	3	0.153007	2	0.353018	2	0.105414	2	0.0450274	1
220723	0.146801	0.0084731	3	0.140859	2	0.344986	2	0.169775	3	0.0333342	1
220724	0.151791	0.0174799	3	0.156415	2	0.302867	1	0.122436	2	0.0312067	1
220800	0.143882	0.01005	3	0.12954	1	0.353918	2	0.0928763	2	0.0243928	1
220821	0.146455	0.00725003	3	0.13812	2	0.337267	2	0.147807	2	0.0116767	1
220822	0.145398	0.00442233	3	0.135303	1	0.367644	2	0.0805965	1	0.0268882	1
220881	0.166623	0.0221211	3	0.137822	2	0.360226	2	0.0758044	1	0.0313742	1
220882	0.139752	0.00385612	3	0.13815	2	0.339923	2	0.0903305	2	0.0226829	1
222401	0.130267	0.146753	3	0.172811	2	0.292777	1	0.168847	3	0.0140596	1
222402	0.15041	0.161328	3	0.181546	2	0.297904	1	0.0849726	2	0.0208196	1
222403	0.150635	0.171705	3	0.216316	2	0.260302	1	0.0919695	2	0.0415099	1
222404	0.131921	0.218182	3	0.192122	2	0.296491	1	0.145777	2	0.0253581	1
222405	0.154657	0.195545	3	0.177852	2	0.312134	1	0.0541733	1	0.0237146	1
222406	0.1453	0.223785	3	0.219242	2	0.307971	1	0.0676803	1	0.0281747	1
222424	0.147833	0.173974	3	0.173195	2	0.273941	1	0.0672601	1	0.0482806	1
222426	0.153034	0.169086	3	0.252938	2	0.263515	1	0.0774143	1	0.0339472	1
230101	0.146281	0.016029	3	0.171107	2	0.277742	1	0.226956	3	0.0155183	1
230121	0.152676	0.0155111	3	0.170933	2	0.249714	1	0.0623973	1	0.0283118	1
230123	0.166067	0.101297	3	0.183618	2	0.247039	1	0.0855758	2	0.0335739	1
230124	0.148527	0.134013	3	0.196286	2	0.227334	1	0.0615404	1	0.0422387	1
230125	0.156828	0.0866085	3	0.199481	2	0.231983	1	0.0999605	2	0.0539389	1
230126	0.139063	0.0446377	3	0.188896	2	0.213074	1	0.0529337	1	0.0422624	1
230127	0.159417	0.113584	3	0.197395	2	0.209214	1	0.0660538	1	0.0298583	1
230128	0.121385	0.159476	3	0.197889	2	0.221986	1	0.0645438	1	0.0501924	1
230129	0.152683	0.120605	3	0.202519	2	0.214439	1	0.0508621	1	0.0494201	1
230181	0.134389	0.085279	3	0.18884	2	0.271546	1	0.0666188	1	0.0322688	1
230182	0.148555	0.0119362	3	0.168617	2	0.286068	1	0.129308	2	0.0247201	1
230183	0.126902	0.169233	3	0.213792	2	0.227968	1	0.109262	2	0.0533811	1
230184	0.152879	0.131504	3	0.211821	2	0.252277	1	0.0803636	1	0.037198	1
230201	0.143422	0.00722869	3	0.148162	2	0.284294	1	0.135594	2	0.0135153	1
230221	0.144083	0.0395716	3	0.154568	2	0.309957	1	0.0416564	1	0.0508056	1
230223	0.14382	0.0181803	3	0.164202	2	0.22645	1	0.0401755	1	0.0295454	1
230224	0.153577	0.00789212	3	0.142305	2	0.319304	1	0.0360032	1	0.0268366	1
230225	0.135498	0.0251761	3	0.159149	2	0.259109	1	0.0498513	1	0.0400681	1
230227	0.132199	0.00500353	3	0.162402	2	0.247851	1	0.0523888	1	0.0233893	1
230229	0.131594	0.0332914	3	0.164232	2	0.197956	1	0.0346846	1	0.0270811	1
230230	0.124748	0.0331963	3	0.165379	2	0.183531	1	0.0355706	1	0.0388515	1
230231	0.125251	0.0246565	3	0.162279	2	0.20903	1	0.0338526	1	0.00794578	1
230281	0.153535	0.028922	3	0.173601	2	0.205858	1	0.0429876	1	0.0291345	1
230301	0.145265	0.110763	3	0.172488	2	0.287411	1	0.0772936	1	0.0329324	1
230321	0.14894	0.123124	3	0.173368	2	0.282316	1	0.110531	2	0.0277019	1
230381	0.129573	0.0531115	3	0.184505	2	0.239384	1	0.125793	2	0.0329007	1
230382	0.147422	0.0649621	3	0.1768	2	0.260152	1	0.0896025	2	0.0496106	1
230401	0.106888	0.113901	3	0.207216	2	0.21797	1	0.0996859	2	0.0508183	1
230421	0.12869	0.0780871	3	0.198706	2	0.216645	1	0.0956135	2	0.053639	1
230422	0.147345	0.00377862	3	0.181821	2	0.227487	1	0.0771522	1	0.0554946	1
230501	0.130218	0.122771	3	0.18062	2	0.281781	1	0.1314	2	0.0619292	1
230521	0.153344	0.0683198	3	0.18086	2	0.260751	1	0.0869943	2	0.0488395	1
230522	0.15563	0.0334528	3	0.175256	2	0.253051	1	0.0943281	2	0.0572748	1
230523	0.158759	0.0864562	3	0.175097	2	0.264262	1	0.0992533	2	0.0492373	1
230524	0.12874	0.098828	3	0.187423	2	0.220807	1	0.082327	2	0.0574565	1
230601	0.107865	0.005055	3	0.144528	2	0.289253	1	0.830537	5	0.0334069	1
230621	0.134942	0.0126499	3	0.143733	2	0.291077	1	0.0719815	1	0.0439255	1
230622	0.143389	0.00686023	3	0.141759	2	0.311038	1	0.0777637	1	0.0402691	1
230623	0.127208	0.00201962	3	0.160426	2	0.258858	1	0.0635829	1	0.0656155	1
230624	0.130709	0.00628778	3	0.147488	2	0.300627	1	0.0914287	2	0.0437331	1
230701	0.138987	0.144042	3	0.217479	2	0.165639	1	0.0651053	1	0.0499397	1
230722	0.121826	0.0948963	3	0.198621	2	0.14228	1	0.105722	2	0.0686522	1
230781	0.135994	0.184773	3	0.197613	2	0.199443	1	0.0525261	1	0.0522727	1
230801	0.141279	0.0855685	3	0.175253	2	0.255196	1	0.130348	2	0.0198098	1
230822	0.14354	0.0822366	3	0.181665	2	0.271224	1	0.0521808	1	0.042399	1
230826	0.129255	0.0334121	3	0.182644	2	0.247738	1	0.0375549	1	0.0414263	1
230828	0.176909	0.0917403	3	0.186892	2	0.247358	1	0.0659456	1	0.0423042	1
230833	0.095365	0.0229159	3	0.183784	2	0.228309	1	0.120356	2	0.0319903	1
230881	0.121669	0.0312272	3	0.183571	2	0.227323	1	0.114116	2	0.0393928	1
230882	0.144871	0.0220474	3	0.182621	2	0.229003	1	0.0965162	2	0.0363661	1
230901	0.155242	0.137619	3	0.168192	2	0.280162	1	0.18089	3	0.0296316	1
230921	0.180147	0.112187	3	0.171803	2	0.278729	1	0.0785249	1	0.0473565	1
231001	0.150611	0.130521	3	0.174976	2	0.273527	1	0.104624	2	0.0272001	1
231024	0.148327	0.166454	3	0.17079	2	0.285237	1	0.18	3	0.0578259	1
231025	0.18438	0.167185	3	0.177728	2	0.269819	1	0.0659831	1	0.0461104	1
231081	0.126399	0.165159	3	0.179123	2	0.260812	1	0.282818	4	0.0142216	1
231083	0.154882	0.197433	3	0.187705	2	0.258446	1	0.106392	2	0.0499815	1
231084	0.171516	0.140801	3	0.181053	2	0.273813	1	0.0932715	2	0.0333846	1
231085	0.170042	0.129095	3	0.173134	2	0.269359	1	0.139258	2	0.0448821	1
231100	0.130623	0.0780874	3	0.179591	2	0.154595	1	0.0850683	2	0.0298101	1
231121	0.144611	0.0598377	3	0.178086	2	0.164024	1	0.0882672	2	0.0484838	1
231123	0.124777	0.0581295	3	0.191905	2	0.151032	1	0.0626594	1	0.0517034	1
231124	0.142199	0.0661742	3	0.181508	2	0.132919	1	0.0307785	1	0.0706653	1
231181	0.152796	0.0355117	3	0.177351	2	0.177383	1	0.0492689	1	0.0635227	1
231182	0.149598	0.047605	3	0.177058	2	0.163162	1	0.0490027	1	0.0481144	1
232301	0.144564	0.0153561	3	0.179808	2	0.216473	1	0.0517856	1	0.0373926	1
232302	0.127714	0.00700988	3	0.145679	2	0.269626	1	0.160856	3	0.0435298	1
232303	0.110188	0.0147264	3	0.15387	2	0.274206	1	0.132956	2	0.0431043	1
232304	0.138589	0.025807	3	0.176122	2	0.200341	1	0.0320348	1	0.0349221	1
232324	0.144511	0.0196858	3	0.169614	2	0.224082	1	0.0324882	1	0.0524853	1
232325	0.127639	0.0170335	3	0.149039	2	0.254871	1	0.0209281	1	0.0476529	1
232326	0.125293	0.01875	3	0.159843	2	0.24138	1	0.0241977	1	0.0275891	1
232330	0.120735	0.0664269	3	0.194954	2	0.189857	1	0.0396098	1	0.0336282	1
232331	0.127099	0.0201084	3	0.163641	2	0.229628	1	0.0282327	1	0.0288938	1
232332	0.152168	0.0556634	3	0.190946	2	0.182004	1	0.0374425	1	0.0499337	1
232721	0.141046	0.11292	3	0.188071	2	0.072321	1	0.0775016	1	0.06664	1
232722	0.112659	0.104188	3	0.166005	2	0.058169	1	0.0689823	1	0.0527305	1
232723	0.112162	0.117989	3	0.159412	2	0	1	0.128563	2	0.0308692	1
310100	0.276777	0.00633482	3	0.372027	3	0.666486	4	0.322856	4	0.0265568	1
310112	0.219264	0.00846573	3	0.376891	3	0.674803	4	0.0747104	1	0.031424	1
310114	0.247848	0.00229749	3	0.367772	3	0.66602	4	0.0711163	1	0.0513899	1
310116	0.202864	0.00211876	3	0.409666	4	0.66709	4	0.0772063	1	0.0933162	2
310117	0.20906	0.00263541	3	0.388886	4	0.6697	4	0.0643815	1	0.0559892	1
310225	0.244557	0.000530529	3	0.375695	3	0.667956	4	0.10667	2	0.0450243	1
310226	0.210039	0.00157001	3	0.390393	4	0.668335	4	0.191969	3	0.0821047	2
310229	0.208288	0.00415826	3	0.380342	3	0.667839	4	0.0722436	1	0.0810686	1
310230	0.235948	0.00375137	3	0.363641	3	0.651495	4	0.118223	2	0.139436	2
320101	0.195071	0.0765857	3	0.353831	3	0.637364	4	0.27043	3	0.0287153	1
320121	0.177494	0.0718619	3	0.35916	3	0.643621	4	0.246395	3	0.0504337	1
320122	0.190531	0.0706182	3	0.36023	3	0.640742	4	0.216161	3	0.0452273	1
320123	0.197993	0.0349149	3	0.351898	3	0.631154	4	0.261681	3	0.0819227	2
320124	0.184608	0.0585931	3	0.390333	4	0.645436	4	0.248204	3	0.0462247	1
320125	0.19478	0.0343315	3	0.419904	4	0.655747	4	0.242459	3	0.10158	2
320201	0.212998	0.0439963	3	0.373255	3	0.657831	4	0.360166	4	0.0289268	1
320281	0.19936	0.0406763	3	0.351799	3	0.646281	4	0.52635	5	0.0361633	1
320282	0.227898	0.0616283	3	0.415777	4	0.658049	4	0.267119	3	0.0363816	1
320283	0.212137	0.0333368	3	0.362856	3	0.6561	4	0.245909	3	0.0390285	1
320301	0.18603	0.0475742	3	0.259406	3	0.59944	3	0.240201	3	0.0446658	1
320321	0.213814	0.0025115	3	0.215543	2	0.593647	3	0.0641195	1	0.102457	2
320322	0.211964	0.00317655	3	0.214813	2	0.596042	3	0.11118	2	0.0854322	2
320323	0.205262	0.0376523	3	0.258215	3	0.596453	3	0.17716	3	0.082211	2
320324	0.194488	0.013645	3	0.267244	3	0.595249	3	0.0769484	1	0.157888	2
320381	0.186975	0.0121981	3	0.274685	3	0.584093	3	0.109653	2	0.120157	2
320382	0.196856	0.0191131	3	0.274502	3	0.584419	3	0.104769	2	0.0540429	1
320401	0.201705	0.00998952	3	0.356161	3	0.646902	4	0.298725	4	0.0394549	1
320481	0.230451	0.0569652	3	0.400932	4	0.650344	4	0.236211	3	0.0954394	2
320482	0.215553	0.0285844	3	0.362422	3	0.644698	4	0.233478	3	0.0949466	2
320483	0.214703	0.010872	3	0.362728	3	0.64807	4	0.308573	4	0.0419969	1
320501	0.209008	0.0555114	3	0.362104	3	0.663972	4	0.392146	4	0.0421544	1
320581	0.211947	0.0437868	3	0.357662	3	0.652647	4	0.401498	4	0.0474739	1
320582	0.213943	0.020197	3	0.351144	3	0.646949	4	0.538842	5	0.036524	1
320583	0.195896	0.0106321	3	0.368201	3	0.66194	4	0.591464	5	0.0200082	1
320584	0.213078	0.0176683	3	0.393917	4	0.66785	4	0.345365	4	0.0552799	1
320585	0.231012	0.000877764	3	0.362427	3	0.647859	4	0.434339	4	0.0368582	1
320586	0.198702	0.0572729	3	0.391106	4	0.667431	4	0.216525	3	0.0376713	1
320600	0.228912	0.00417952	3	0.357799	3	0.639677	4	0.250292	3	0.0328868	1
320621	0.198713	0.000456216	3	0.336763	3	0.622867	3	0.172108	3	0.0742999	1
320623	0.220229	0.000359414	3	0.361881	3	0.634285	4	0.148056	2	0.0967829	2
320681	0.224799	-8.24785e-09	3	0.364997	3	0.646598	4	0.186131	3	0.0943563	2
320682	0.214916	0.000405712	3	0.345921	3	0.632739	4	0.142665	2	0.0297802	1
320684	0.234598	0.000668571	3	0.356735	3	0.639034	4	0.231427	3	0.0437933	1
320701	0.177818	0.0920881	3	0.288371	3	0.586676	3	0.177533	3	0.0638525	1
320721	0.19294	0.036535	3	0.281734	3	0.572369	3	0.0965037	2	0.117937	2
320722	0.196874	0.0297074	3	0.280569	3	0.579097	3	0.0860916	2	0.112403	2
320723	0.202267	0.0297184	3	0.287481	3	0.592753	3	0.0738992	1	0.0821379	2
320724	0.184611	0.0114245	3	0.296983	3	0.590904	3	0.0934795	2	0.0746722	1
320821	0.163009	0.00240815	3	0.311631	3	0.597523	3	0.136846	2	0.080479	1
320826	0.174622	0.00119896	3	0.306482	3	0.592481	3	0.0767279	1	0.0950752	2
320829	0.161955	0.00645785	3	0.312336	3	0.611402	3	0.131629	2	0.114562	2
320830	0.177357	0.0255368	3	0.326491	3	0.618816	3	0.0995279	2	0.093509	2
320831	0.175679	0.00526095	3	0.333813	3	0.618074	3	0.125676	2	0.104222	2
320901	0.147444	0.000670908	3	0.381328	3	0.601324	3	0.161334	3	0.0686256	1
320921	0.202489	0.00236972	3	0.302989	3	0.591769	3	0.110244	2	0.151262	2
320922	0.17935	0.00170205	3	0.321053	3	0.593961	3	0.0859752	2	0.0776283	1
320923	0.161066	0.00219217	3	0.32776	3	0.595899	3	0.0957757	2	0.0871596	2
320924	0.16292	0.00200876	3	0.349061	3	0.596187	3	0.112606	2	0.0668574	1
320925	0.147088	0.000632665	3	0.338487	3	0.598927	3	0.136646	2	0.0666058	1
320981	0.181263	0.000509002	3	0.349803	3	0.616924	3	0.152316	2	0.115047	2
320982	0.169568	0.000151172	3	0.366482	3	0.604382	3	0.174351	3	0.109953	2
321001	0.173348	0.00926473	3	0.343487	3	0.631404	4	0.298193	4	0.0413727	1
321023	0.146012	0.00154708	3	0.330201	3	0.608374	3	0.128638	2	0.0889766	2
321027	0.193737	0.0172591	3	0.347952	3	0.632203	4	0.286958	4	0.0560666	1
321081	0.187642	0.022628	3	0.35257	3	0.632346	4	0.209147	3	0.0689914	1
321084	0.166415	0.00387745	3	0.336835	3	0.620416	3	0.142378	2	0.0883913	2
321088	0.185221	0.0105225	3	0.341504	3	0.628175	3	0.201997	3	0.0729956	1
321101	0.189355	0.0584567	3	0.357904	3	0.639014	4	0.29583	4	0.0295457	1
321121	0.20719	0.0476457	3	0.353253	3	0.638109	4	0.26221	3	0.0525822	1
321181	0.207046	0.0134333	3	0.348135	3	0.6396	4	0.265733	3	0.0492554	1
321182	0.183912	0.0221665	3	0.34591	3	0.633569	4	0.308376	4	0.0556103	1
321183	0.196998	0.0612299	3	0.358633	3	0.64034	4	0.163755	3	0.0686144	1
321200	0.199896	0.00424069	3	0.33369	3	0.625742	3	0.279007	4	0.0830794	2
321281	0.165817	0.000603083	3	0.352786	3	0.609871	3	0.124899	2	0.137691	2
321282	0.20418	0.0122502	3	0.348512	3	0.63548	4	0.273517	3	0.0340844	1
321283	0.218436	0.00531291	3	0.344879	3	0.630179	4	0.153888	2	0.0746333	1
321284	0.19372	0.00185876	3	0.337678	3	0.621754	3	0.173073	3	0.120569	2
321300	0.184594	0.00727988	3	0.271985	3	0.589888	3	0.108783	2	0.0947515	2
321322	0.175832	0.0046213	3	0.287598	3	0.587614	3	0.0832962	2	0.122719	2
321323	0.194012	0.00473751	3	0.295262	3	0.598496	3	0.094561	2	0.120139	2
321324	0.182308	0.00694917	3	0.285037	3	0.608128	3	0.083159	2	0.11197	2
330101	0.215223	0.114002	3	0.474154	4	0.682795	4	0.324765	4	0.032821	1
330122	0.206874	0.248292	3	0.498873	4	0.681375	4	0.205025	3	0.0949931	2
330127	0.177658	0.271632	3	0.525589	5	0.683886	4	0.107764	2	0.165872	2
330181	0.221486	0.0813681	3	0.474256	4	0.68286	4	0.398224	4	0.0959216	2
330182	0.18906	0.236254	3	0.498902	4	0.691562	4	0.154138	2	0.0971813	2
330183	0.233071	0.193371	3	0.494678	4	0.680618	4	0.266649	3	0.0689998	1
330184	0.212839	0.143568	3	0.478595	4	0.674996	4	0.22038	3	0.0581076	1
330185	0.198577	0.316294	3	0.525379	5	0.66464	4	0.22755	3	0.0742587	1
330201	0.208492	0.093556	3	0.455921	4	0.685879	4	0.376293	4	0.0406124	1
330225	0.209124	0.116797	3	0.499774	4	0.688015	4	0.209834	3	0.174316	3
330226	0.199472	0.204306	3	0.568016	5	0.690055	4	0.190728	3	0.105619	2
330227	0.219985	0.159773	3	0.47924	4	0.688799	4	0.289328	4	0.047677	1
330281	0.22974	0.135646	3	0.475624	4	0.689326	4	0.283521	4	0.0671764	1
330282	0.223674	0.0571321	3	0.450879	4	0.688435	4	0.303821	4	0.0657614	1
330283	0.210111	0.204895	3	0.51306	5	0.691249	4	0.193918	3	0.0582309	1
330301	0.206941	0.170309	3	0.561937	5	0.738239	4	0.342553	4	0.0546422	1
330304	0.217658	0.22563	3	0.558662	5	0.748341	4	0.133532	2	0.0589387	1
330322	0.192091	0.0633026	3	0.458422	4	0.7388	4	0.111862	2	0.265952	3
330324	0.229966	0.268383	3	0.555918	5	0.728346	4	0.0907049	2	0.142971	2
330326	0.221351	0.230071	3	0.592482	5	0.743408	4	0.0974272	2	0.136771	2
330327	0.217435	0.214741	3	0.577181	5	0.746136	4	0.0823644	2	0.204647	3
330328	0.248579	0.305152	3	0.616201	5	0.738709	4	0.0449385	1	0.246625	3
330329	0.239116	0.279567	3	0.650865	5	0.726686	4	0.0459369	1	0.245456	3
330381	0.212235	0.264703	3	0.568009	5	0.744309	4	0.159962	3	0.162594	2
330382	0.221437	0.227129	3	0.541242	5	0.722341	4	0.16732	3	0.109829	2
330401	0.191665	0.00144643	3	0.412535	4	0.667579	4	0.208511	3	0.103912	2
330421	0.202578	0.00317688	3	0.409053	4	0.666011	4	0.29949	4	0.108457	2
330424	0.194101	0.028205	3	0.417092	4	0.670489	4	0.266524	3	0.111569	2
330481	0.222227	0.0250864	3	0.424434	4	0.673483	4	0.288309	4	0.0938286	2
330482	0.186882	0.028114	3	0.418497	4	0.666054	4	0.291433	4	0.120691	2
330483	0.199246	0.000546997	3	0.416623	4	0.672468	4	0.253146	3	0.136844	2
330501	0.208301	0.0643044	3	0.436617	4	0.67095	4	0.19354	3	0.0946237	2
330521	0.221406	0.112675	3	0.463139	4	0.670562	4	0.23275	3	0.0560954	1
330522	0.195791	0.115411	3	0.454709	4	0.663598	4	0.189954	3	0.0890559	2
330523	0.190485	0.208808	3	0.51024	4	0.662523	4	0.172915	3	0.097751	2
330601	0.212893	0.12887	3	0.496863	4	0.6856	4	0.298825	4	0.0903242	2
330621	0.215978	0.130574	3	0.488523	4	0.686957	4	0.448462	4	0.0209481	1
330624	0.195468	0.210831	3	0.500524	4	0.690358	4	0.205137	3	0.0827428	2
330681	0.232903	0.199549	3	0.48232	4	0.688942	4	0.242052	3	0.0322159	1
330682	0.21401	0.136637	3	0.481111	4	0.687241	4	0.234081	3	0.0895247	2
330683	0.208795	0.231847	3	0.475364	4	0.688912	4	0.154916	2	0.0463076	1
330721	0.198056	0.217025	3	0.485687	4	0.706342	4	0.163302	3	0.0928463	2
330723	0.219187	0.266225	3	0.488802	4	0.711573	4	0.160041	3	0.109187	2
330726	0.210551	0.227898	3	0.487839	4	0.694497	4	0.140373	2	0.0842745	2
330727	0.191655	0.246407	3	0.514479	5	0.697432	4	0.0956301	2	0.114837	2
330781	0.19535	0.218246	3	0.484963	4	0.698866	4	0.113376	2	0.179369	3
330782	0.208824	0.20211	3	0.482557	4	0.701711	4	0.350839	4	0.057197	1
330783	0.216934	0.193974	3	0.486277	4	0.697099	4	0.145852	2	0.0840388	2
330784	0.206117	0.180676	3	0.492996	4	0.707474	4	0.226278	3	0.0821368	2
330801	0.211148	0.199317	3	0.555308	5	0.703398	4	0.165615	3	0.0960168	2
330821	0.210064	0.271171	3	0.551011	5	0.703647	4	0.121066	2	0.186127	3
330822	0.192377	0.237901	3	0.56999	5	0.698836	4	0.130078	2	0.247169	3
330824	0.204253	0.26742	3	0.590148	5	0.6847	4	0.0831631	2	0.282943	3
330825	0.206712	0.240184	3	0.514781	5	0.706938	4	0.122049	2	0.13045	2
330881	0.236413	0.232387	3	0.570044	5	0.710558	4	0.118771	2	0.128288	2
330901	0.212295	0.104641	3	0.461097	4	0.683219	4	0.272493	3	0.10666	2
330921	0.208464	0.0591119	3	0.418836	4	0.675611	4	0.278608	4	0.133103	2
330922	0.192407	0.0264998	3	0.347648	3	0.674349	4	0.30791	4	0.177918	3
331001	0.220241	0.195368	3	0.571687	5	0.714514	4	0.171268	3	0.126011	2
331002	0.203554	0.0455128	3	0.454386	4	0.7172	4	0.227821	3	0.140871	2
331021	0.186032	0.0814877	3	0.503311	4	0.719789	4	0.307386	4	0.191294	3
331022	0.196518	0.17738	3	0.554243	5	0.694554	4	0.103721	2	0.218683	3
331023	0.186075	0.251142	3	0.521505	5	0.69426	4	0.0852971	2	0.106487	2
331024	0.194735	0.285082	3	0.548787	5	0.710806	4	0.0850642	2	0.169157	3
331081	0.20901	0.120494	3	0.570532	5	0.714673	4	0.203482	3	0.11832	2
331082	0.204776	0.219135	3	0.584142	5	0.703703	4	0.11769	2	0.154814	2
332501	0.214767	0.26418	3	0.48013	4	0.719568	4	0.163547	3	0.101499	2
332502	0.215554	0.345178	3	0.552546	5	0.719358	4	0.0904678	2	0.158165	2
332522	0.221475	0.298311	3	0.535693	5	0.734292	4	0.0941575	2	0.212946	3
332523	0.219375	0.328925	3	0.539332	5	0.725795	4	0.12368	2	0.126687	2
332525	0.198312	0.31134	3	0.601088	5	0.700557	4	0.0649681	1	0.160688	2
332526	0.209967	0.257682	3	0.493691	4	0.715343	4	0.102718	2	0.115419	2
332527	0.230218	0.352709	3	0.535029	5	0.709455	4	0.1037	2	0.175262	3
332528	0.216767	0.309553	3	0.514898	5	0.718952	4	0.0833503	2	0.155954	2
332529	0.221744	0.351942	3	0.592959	5	0.71637	4	0.064939	1	0.177058	3
340101	0.155224	0.0185384	3	0.333142	3	0.647135	4	0.372171	4	0.0431276	1
340121	0.189928	0.0168418	3	0.320942	3	0.637741	4	0.0887581	2	0.180054	3
340122	0.19121	0.0345388	3	0.337414	3	0.640626	4	0.083758	2	0.18901	3
340123	0.164578	0.0282028	3	0.367279	3	0.649173	4	0.127211	2	0.130586	2
340201	0.158624	0.0314909	3	0.426237	4	0.662283	4	0.29642	4	0.0856038	2
340221	0.145317	0.0313463	3	0.42095	4	0.66563	4	0.124092	2	0.0868907	2
340222	0.144737	0.0753491	3	0.45373	4	0.666101	4	0.161189	3	0.155532	2
340223	0.152895	0.0953529	3	0.485717	4	0.660676	4	0.076158	1	0.131292	2
340301	0.182631	0.0568302	3	0.300417	3	0.625869	3	0.141704	2	0.0621773	1
340321	0.19068	0.0176455	3	0.299333	3	0.626547	3	0.042114	1	0.149017	2
340322	0.199812	0.0141502	3	0.293971	3	0.616083	3	0.051145	1	0.214049	3
340323	0.204497	0.00810041	3	0.289054	3	0.615438	3	0.0545935	1	0.116392	2
340401	0.168813	0.0330904	3	0.312478	3	0.635221	4	0.101454	2	0.1097	2
340421	0.198372	0.0145171	3	0.309958	3	0.629639	3	0.115198	2	0.145373	2
340501	0.141078	0.0467739	3	0.356994	3	0.651361	4	0.404855	4	0.069313	1
340521	0.16527	0.0522059	3	0.397083	4	0.654994	4	0.121005	2	0.116649	2
340601	0.169433	0.0316902	3	0.274016	3	0.607744	3	0.132607	2	0.100532	2
340621	0.214919	0.0128711	3	0.269718	3	0.61286	3	0.0429668	1	0.14037	2
340701	0.135984	0.127165	3	0.480232	4	0.664685	4	0.268292	3	0.0963594	2
340721	0.140465	0.0988992	3	0.483102	4	0.662973	4	0.106608	2	0.166915	2
340801	0.150549	0.142009	3	0.48104	4	0.652212	4	0.159754	3	0.0869845	2
340822	0.161746	0.105366	3	0.501181	4	0.650893	4	0.0675388	1	0.129562	2
340823	0.139119	0.102555	3	0.48919	4	0.663445	4	0.0517107	1	0.263997	3
340824	0.140227	0.236803	3	0.509964	4	0.639876	4	0.0554712	1	0.161579	2
340825	0.157965	0.193282	3	0.516305	5	0.633625	4	0.0414609	1	0.12992	2
340826	0.150941	0.0797419	3	0.482538	4	0.675702	4	0.0456332	1	0.164183	2
340827	0.155585	0.0510603	3	0.495664	4	0.665333	4	0.0379542	1	0.231057	3
340828	0.12563	0.335633	3	0.513233	5	0.641616	4	0.0470018	1	0.135442	2
340881	0.140687	0.164771	3	0.469573	4	0.655501	4	0.0741072	1	0.116931	2
341001	0.173389	0.29786	3	0.58889	5	0.58639	3	0.134034	2	0.0834333	2
341021	0.181663	0.274816	3	0.54742	5	0.639869	4	0.0674723	1	0.108977	2
341022	0.180756	0.281653	3	0.588822	5	0.648474	4	0.0626927	1	0.133854	2
341023	0.195968	0.262119	3	0.603605	5	0.570169	3	0.0687452	1	0.14592	2
341024	0.166993	0.243694	3	0.589202	5	0.641465	4	0.0711995	1	0.127134	2
341100	0.184663	0.0585719	3	0.339806	3	0.632275	4	0.13494	2	0.125579	2
341122	0.193648	0.0371701	3	0.344203	3	0.628655	3	0.0580004	1	0.167112	2
341124	0.190426	0.069486	3	0.346852	3	0.641239	4	0.0580877	1	0.108088	2
341125	0.181242	0.0390473	3	0.310141	3	0.632416	4	0.0371846	1	0.266542	3
341126	0.19539	0.0452208	3	0.307799	3	0.625519	3	0.0471682	1	0.142022	2
341181	0.19815	0.0184676	3	0.34757	3	0.625077	3	0.0967699	2	0.141922	2
341182	0.192506	0.0445525	3	0.320076	3	0.6206	3	0.0432413	1	0.16109	2
341200	0.198981	0.00186847	3	0.300302	3	0.623458	3	0.04914	1	0.152592	2
341221	0.168544	0.00112421	3	0.300093	3	0.624826	3	0.0163398	1	0.168855	3
341222	0.212089	0.00118513	3	0.282388	3	0.617361	3	0.0271803	1	0.138134	2
341223	0.205604	0.00143381	3	0.26516	3	0.610763	3	0.0356705	1	0.105656	2
341224	0.198939	0.00366664	3	0.275474	3	0.622207	3	0.0361572	1	0.149003	2
341225	0.158651	0.00196387	3	0.311489	3	0.629088	3	0.0209281	1	0.238054	3
341226	0.209566	0.00423258	3	0.318683	3	0.629018	3	0.0310822	1	0.250111	3
341227	0.213482	0.00110983	3	0.282842	3	0.621995	3	0.0250671	1	0.185994	3
341281	0.185571	0.00112814	3	0.254428	2	0.60433	3	0.0501633	1	0.154464	2
341282	0.205422	0.00182047	3	0.289602	3	0.620468	3	0.0385199	1	0.155521	2
341301	0.209968	0.00216217	3	0.280544	3	0.612261	3	0.0476923	1	0.0980676	2
341321	0.22059	0.0023271	3	0.232676	2	0.593735	3	0.0333701	1	0.148901	2
341322	0.218252	0.0342102	3	0.25002	2	0.601644	3	0.0341396	1	0.171476	3
341323	0.200615	0.0128663	3	0.275133	3	0.603895	3	0.0312985	1	0.19371	3
341324	0.187674	0.0076021	3	0.26944	3	0.605179	3	0.0398719	1	0.100431	2
342401	0.150921	0.0483162	3	0.393475	4	0.644779	4	0.0400882	1	0.0462617	1
342422	0.192776	0.0108944	3	0.332649	3	0.638479	4	0.0325298	1	0.019645	1
342423	0.167168	0.0251461	3	0.352679	3	0.636398	4	0.0363319	1	0.197658	3
342425	0.151458	0.158842	3	0.429987	4	0.651485	4	0.0396264	1	0.321768	3
342426	0.120112	0.26919	3	0.438188	4	0.645345	4	0.0375382	1	0.359488	4
342427	0.138894	0.253657	3	0.466064	4	0.64552	4	0.0945028	2	0.81524	5
342501	0.160424	0.118429	3	0.46501	4	0.660513	4	0.0713992	1	0.198668	3
342502	0.1587	0.244417	3	0.526694	5	0.65261	4	0.140301	2	0.157862	2
342522	0.160335	0.0796655	3	0.433506	4	0.661913	4	0.0703163	1	0.213791	3
342523	0.164326	0.133357	3	0.477359	4	0.658358	4	0.0806424	1	0.110996	2
342529	0.159659	0.188033	3	0.531058	5	0.651989	4	0.0547664	1	0.192025	3
342530	0.165686	0.247685	3	0.536642	5	0.641025	4	0.0785479	1	0.0836921	2
342531	0.182725	0.269777	3	0.528533	5	0.635365	4	0.0562002	1	0.150055	2
342601	0.185624	0.0658864	3	0.372746	3	0.655792	4	0.0726804	1	0.154316	2
342622	0.143358	0.069246	3	0.425567	4	0.660108	4	0.0367479	1	0.201922	3
342623	0.144739	0.0529251	3	0.439313	4	0.662892	4	0.064028	1	0.125514	2
342625	0.175423	0.0973401	3	0.375258	3	0.654784	4	0.0603548	1	0.56151	5
342626	0.165382	0.0425551	3	0.372118	3	0.653393	4	0.0548264	1	0.274922	3
342901	0.154075	0.150956	3	0.523762	5	0.653073	4	0.100381	2	0.1497	2
342921	0.163449	0.161588	3	0.524989	5	0.667116	4	0.053628	1	0.163721	2
342922	0.144774	0.302875	3	0.563498	5	0.625588	3	0.0479184	1	0.207629	3
342923	0.174072	0.221607	3	0.545962	5	0.638766	4	0.0667785	1	0.124698	2
350101	0.166093	0.23812	3	0.474234	4	0.799073	5	0.228025	3	0.0149521	1
350121	0.246189	0.28537	3	0.485639	4	0.798514	5	0.150244	2	0.0325805	1
350122	0.217356	0.223422	3	0.512432	5	0.788295	5	0.139096	2	0.0466934	1
350123	0.207099	0.25246	3	0.527371	5	0.778364	5	0.206914	3	0.0494683	1
350124	0.238309	0.307744	3	0.499869	4	0.793106	5	0.146305	2	0.0375118	1
350125	0.237896	0.303807	3	0.508697	4	0.795826	5	0.120398	2	0.0502531	1
350128	0.231953	0.0782392	3	0.43685	4	0.803753	5	0.103946	2	0.0534577	1
350181	0.251699	0.163248	3	0.472716	4	0.803514	5	0.160781	3	0.0480788	1
350182	0.230038	0.158035	3	0.466971	4	0.799836	5	0.184305	3	0.0447884	1
350201	0.186484	0.200115	3	0.445286	4	0.844228	5	0.242671	3	0.0415669	1
350212	0.202233	0.230987	3	0.485338	4	0.832672	5	0.151744	2	0.0551059	1
350301	0.228167	0.176879	3	0.474015	4	0.807589	5	0.150769	2	0.0716255	1
350322	0.214795	0.276463	3	0.526221	5	0.800414	5	0.0703259	1	0.0569535	1
350401	0.148654	0.320811	3	0.546367	5	0.781967	5	0.243741	3	0.0370608	1
350421	0.180163	0.250404	3	0.562495	5	0.757436	4	0.128235	2	0.0457096	1
350423	0.184961	0.238075	3	0.56347	5	0.752786	4	0.129512	2	0.0413043	1
350424	0.183279	0.213438	3	0.57362	5	0.736335	4	0.0894153	2	0.0428813	1
350425	0.182732	0.283245	3	0.536337	5	0.74845	4	0.114033	2	0.0660649	1
350426	0.205048	0.290622	3	0.542147	5	0.780442	5	0.117511	2	0.0225449	1
350427	0.183025	0.283944	3	0.552547	5	0.772285	5	0.19109	3	0.0277873	1
350428	0.157952	0.32091	3	0.561929	5	0.752357	4	0.149225	2	0.0374987	1
350429	0.148187	0.289376	3	0.565844	5	0.733365	4	0.170931	3	0.0389448	1
350430	0.152924	0.305196	3	0.575523	5	0.730056	4	0.147678	2	0.0323201	1
350481	0.178007	0.320935	3	0.529846	5	0.772861	5	0.219085	3	0.0418074	1
350501	0.211477	0.179932	3	0.471163	4	0.816194	5	0.264373	3	0.0371129	1
350521	0.229329	0.101785	3	0.430426	4	0.814069	5	0.175952	3	0.0756966	1
350524	0.182487	0.306282	3	0.540175	5	0.79488	5	0.129861	2	0.0412177	1
350525	0.174478	0.273081	3	0.575355	5	0.741794	4	0.156297	2	0.0162052	1
350526	0.155248	0.315153	3	0.571974	5	0.746375	4	0.151538	2	0.0229545	1
350581	0.198466	0.0286561	3	0.403581	4	0.815969	5	0.24347	3	0.0248896	1
350582	0.220788	0.080575	3	0.409744	4	0.816947	5	0.191893	3	0.0403871	1
350583	0.215432	0.206661	3	0.512291	5	0.812221	5	0.141313	2	0.0253603	1
350601	0.189573	0.26795	3	0.523264	5	0.852392	5	0.221901	3	0.0419819	1
350622	0.188048	0.234174	3	0.566518	5	0.856349	5	0.0733085	1	0.0551864	1
350623	0.199113	0.185514	3	0.536036	5	0.852843	5	0.0776264	1	0.0535087	1
350624	0.216841	0.214682	3	0.517148	5	0.862634	5	0.0676761	1	0.0454893	1
350625	0.164804	0.293646	3	0.510378	4	0.839808	5	0.159101	3	0.0338223	1
350626	0.226479	0.0526483	3	0.521362	5	0.86315	5	0.154142	2	0.0557858	1
350627	0.192313	0.270324	3	0.572311	5	0.846202	5	0.133235	2	0.0327626	1
350628	0.188789	0.292255	3	0.566822	5	0.858085	5	0.0729424	1	0.057405	1
350629	0.171416	0.324251	3	0.537681	5	0.828673	5	0.113039	2	0.0629787	1
350681	0.195591	0.154194	3	0.496235	4	0.850508	5	0.173398	3	0.0475705	1
350700	0.187653	0.296904	3	0.544808	5	0.768645	4	0.151201	2	0.0404566	1
350721	0.185024	0.26421	3	0.557557	5	0.757971	4	0.111284	2	0.0750024	1
350722	0.202229	0.286503	3	0.579211	5	0.724594	4	0.0880218	2	0.0262518	1
350723	0.177588	0.336185	3	0.625902	5	0.728311	4	0.106088	2	0.0281099	1
350724	0.189225	0.271597	3	0.552697	5	0.721491	4	0.078658	1	0.0480736	1
350725	0.191267	0.27274	3	0.581132	5	0.701666	4	0.0577674	1	0.0525937	1
350781	0.176272	0.287988	3	0.591444	5	0.737386	4	0.160103	3	0.0367411	1
350782	0.171537	0.328292	3	0.631578	5	0.733138	4	0.117403	2	0.0416943	1
350783	0.177645	0.281106	3	0.554556	5	0.747002	4	0.094665	2	0.0940819	2
350784	0.179818	0.244062	3	0.574273	5	0.741693	4	0.112423	2	0.0576318	1
350800	0.183817	0.335111	3	0.549713	5	0.813968	5	0.256619	3	0.0342151	1
350821	0.205824	0.232971	3	0.566053	5	0.758455	4	0.0931509	2	0.0407216	1
350822	0.20299	0.266311	3	0.556753	5	0.830452	5	0.126546	2	0.0545605	1
350823	0.205593	0.266827	3	0.55837	5	0.805168	5	0.139936	2	0.0489725	1
350824	0.206532	0.242087	3	0.567735	5	0.793994	5	0.110085	2	0.0549467	1
350825	0.194169	0.306042	3	0.555122	5	0.781037	5	0.131958	2	0.0272782	1
350881	0.171753	0.307557	3	0.531454	5	0.792547	5	0.175108	3	0.034488	1
352201	0.228279	0.2793	3	0.569277	5	0.739132	4	0.123509	2	0.0515182	1
352202	0.249489	0.282847	3	0.571121	5	0.707142	4	0.130627	2	0.0628476	1
352203	0.226155	0.233703	3	0.589822	5	0.748858	4	0.10504	2	0.0737304	1
352225	0.236107	0.186599	3	0.516508	5	0.742452	4	0.0845691	2	0.0377298	1
352227	0.229602	0.27817	3	0.544621	5	0.767656	4	0.10432	2	0.0386238	1
352228	0.230107	0.270359	3	0.601661	5	0.717032	4	0.102989	2	0.0327906	1
352229	0.260094	0.286135	3	0.650815	5	0.678655	4	0.0850517	2	0.0666519	1
352230	0.250923	0.308838	3	0.649205	5	0.680812	4	0.0990037	2	0.0462887	1
352231	0.264519	0.316091	3	0.638784	5	0.724765	4	0.127049	2	0.0765496	1
360101	0.169425	0.120277	3	0.515584	5	0.716625	4	0.252655	3	0.027032	1
360121	0.188414	0.0154461	3	0.521871	5	0.726511	4	0.130481	2	0.0851828	2
360122	0.195478	0.068932	3	0.506626	4	0.71459	4	0.133522	2	0.0642676	1
360123	0.218318	0.158691	3	0.521282	5	0.704662	4	0.10922	2	0.0437836	1
360124	0.190405	0.0326585	3	0.538933	5	0.734066	4	0.106175	2	0.053692	1
360201	0.149135	0.179101	3	0.587421	5	0.678756	4	0.236502	3	0.0476877	1
360281	0.131835	0.11114	3	0.586506	5	0.721155	4	0.0750432	1	0.100979	2
360301	0.184016	0.24485	3	0.498305	4	0.72087	4	0.196456	3	0.0197651	1
360321	0.172059	0.266285	3	0.530525	5	0.723227	4	0.0450009	1	0.0917611	2
360421	0.160708	0.237782	3	0.5298	5	0.685769	4	0.269685	3	0.0678266	1
360423	0.214995	0.282165	3	0.500593	4	0.691331	4	0.0556334	1	0.0393658	1
360424	0.176613	0.240535	3	0.531931	5	0.695905	4	0.0308991	1	0.0261809	1
360425	0.20249	0.114893	3	0.498912	4	0.683504	4	0.0693692	1	0.0728217	1
360426	0.174812	0.167016	3	0.49262	4	0.622937	3	0.0938788	2	0.0579871	1
360427	0.185979	0.236135	3	0.492735	4	0.698475	4	0.0534246	1	0.0912927	2
360428	0.169772	0.107035	3	0.488787	4	0.702451	4	0.0232076	1	0.11674	2
360429	0.16071	0.152466	3	0.496981	4	0.692575	4	0.0920152	2	0.0876082	2
360430	0.162546	0.121832	3	0.492362	4	0.689977	4	0.0422222	1	0.123291	2
360481	0.173867	0.158927	3	0.498005	4	0.678018	4	0.0585703	1	0.0459799	1
360501	0.166064	0.105507	3	0.534547	5	0.729724	4	0.263146	3	0.0488822	1
360521	0.185227	0.170524	3	0.539444	5	0.727929	4	0.141534	2	0.078216	1
360601	0.159053	0.0297558	3	0.587278	5	0.745495	4	0.180823	3	0.0592374	1
360622	0.170596	0.0659889	3	0.568049	5	0.738388	4	0.0500801	1	0.0784984	1
360681	0.167147	0.211695	3	0.606714	5	0.739114	4	0.14618	2	0.0650081	1
360700	0.155748	0.189759	3	0.481888	4	0.775095	5	0.12754	2	0.0384177	1
360721	0.162911	0.194769	3	0.494477	4	0.773563	5	0.0558289	1	0.0807835	1
360722	0.144834	0.145028	3	0.519273	5	0.778626	5	0.0520602	1	0.0685302	1
360723	0.165501	0.239623	3	0.520988	5	0.774533	5	0.080401	1	0.0734222	1
360724	0.16399	0.25579	3	0.504575	4	0.750124	4	0.0408411	1	0.0861519	2
360725	0.164136	0.282462	3	0.519472	5	0.75941	4	0.0836623	2	0.0775281	1
360726	0.156978	0.209677	3	0.54227	5	0.780245	5	0.0357661	1	0.146894	2
360727	0.178894	0.205447	3	0.549427	5	0.781892	5	0.0824851	2	0.0585315	1
360728	0.169825	0.172399	3	0.55006	5	0.783523	5	0.0667402	1	0.0547642	1
360729	0.183569	0.194574	3	0.54477	5	0.781542	5	0.0615612	1	0.0594062	1
360730	0.164444	0.203812	3	0.558688	5	0.745317	4	0.0399967	1	0.0871813	2
360731	0.180938	0.196559	3	0.520036	5	0.772178	5	0.0431623	1	0.0882314	2
360732	0.183668	0.186218	3	0.505344	4	0.757121	4	0.0434327	1	0.0446246	1
360733	0.174411	0.16491	3	0.545626	5	0.778434	5	0.039302	1	0.120131	2
360734	0.193706	0.258419	3	0.554252	5	0.797976	5	0.0439069	1	0.073579	1
360735	0.168868	0.226641	3	0.550714	5	0.73648	4	0.0340481	1	0.0726898	1
360781	0.196958	0.152948	3	0.547533	5	0.75942	4	0.0430042	1	0.0685014	1
360782	0.178771	0.150968	3	0.488464	4	0.767561	4	0.0489278	1	0.0717844	1
362201	0.184495	0.234076	3	0.539635	5	0.722894	4	0.0462114	1	0.0410065	1
362202	0.173577	0.0901158	3	0.528321	5	0.728951	4	0.0733168	1	0.0332211	1
362203	0.191017	0.0776668	3	0.533604	5	0.729938	4	0.115185	2	0.0355156	1
362204	0.196469	0.0741392	3	0.528044	5	0.720593	4	0.0569479	1	0.0496153	1
362226	0.233079	0.220531	3	0.530708	5	0.709337	4	0.0798394	1	0.0519371	1
362227	0.154512	0.234071	3	0.561377	5	0.714202	4	0.0473928	1	0.0408323	1
362228	0.183863	0.124355	3	0.550476	5	0.722162	4	0.0844236	2	0.0645079	1
362229	0.190904	0.210817	3	0.558462	5	0.715284	4	0.0746646	1	0.0753489	1
362232	0.235128	0.318596	3	0.531532	5	0.698279	4	0.0639406	1	0.0548529	1
362233	0.166651	0.298333	3	0.574085	5	0.701154	4	0.0609996	1	0.0287544	1
362301	0.174907	0.104055	3	0.584255	5	0.725945	4	0.11524	2	0.0419136	1
362302	0.149935	0.245497	3	0.599704	5	0.70839	4	0.128771	2	0.115589	2
362321	0.173	0.228904	3	0.594503	5	0.725682	4	0.0517523	1	0.0858762	2
362322	0.196803	0.190768	3	0.561352	5	0.717023	4	0.0840242	2	0.0444404	1
362323	0.186428	0.224977	3	0.576705	5	0.710205	4	0.049402	1	0.0779113	1
362324	0.15178	0.288631	3	0.634272	5	0.734142	4	0.0504961	1	0.0816771	2
362325	0.152487	0.18091	3	0.611104	5	0.731304	4	0.101025	2	0.10799	2
362326	0.143906	0.153661	3	0.608348	5	0.734345	4	0.0530502	1	0.10899	2
362329	0.17884	0.0323429	3	0.548993	5	0.73066	4	0.030791	1	0.0760921	1
362330	0.172652	0.0632333	3	0.541249	5	0.715086	4	0.0257659	1	0.1078	2
362331	0.130086	0.0976359	3	0.576429	5	0.731115	4	0.0594272	1	0.0627482	1
362334	0.170305	0.215146	3	0.601902	5	0.681458	4	0.0554629	1	0.0495373	1
362401	0.168309	0.120329	3	0.493352	4	0.743029	4	0.0810707	1	0.0394387	1
362421	0.175811	0.123862	3	0.512313	5	0.743168	4	0.0657543	1	0.0461593	1
362422	0.16117	0.1488	3	0.52769	5	0.737562	4	0.0488321	1	0.058587	1
362423	0.169638	0.113221	3	0.545973	5	0.730752	4	0.068741	1	0.0694489	1
362424	0.174089	0.172781	3	0.536856	5	0.728175	4	0.0694149	1	0.0637596	1
362425	0.140366	0.194866	3	0.554511	5	0.732091	4	0.0608873	1	0.0835918	2
362426	0.191645	0.135578	3	0.497265	4	0.746142	4	0.058433	1	0.033814	1
362427	0.160971	0.259136	3	0.486784	4	0.731511	4	0.0406581	1	0.0246633	1
362428	0.200485	0.167929	3	0.479682	4	0.751965	4	0.0451424	1	0.0389024	1
362429	0.167185	0.265763	3	0.524155	5	0.73455	4	0.0701637	1	0.0310743	1
362430	0.161401	0.239238	3	0.525678	5	0.727942	4	0.0385657	1	0.0642309	1
362432	0	0.328875	3	0.503974	4	0.707267	4	0.0798353	1	0.0708661	1
362502	0.175226	0.0816791	3	0.565969	5	0.732001	4	0.0783169	1	0.0418621	1
362522	0.139971	0.193851	3	0.574266	5	0.729155	4	0.0695605	1	0.0652031	1
362523	0.138506	0.232499	3	0.594889	5	0.723167	4	0.0542357	1	0.0680836	1
362524	0.123898	0.252703	3	0.576888	5	0.738601	4	0.0777346	1	0.0520671	1
362525	0.160379	0.156253	3	0.570086	5	0.72617	4	0.0679673	1	0.0437313	1
362526	0.14162	0.210561	3	0.586416	5	0.726808	4	0.033004	1	0.0890681	2
362527	0.117712	0.254905	3	0.578872	5	0.731855	4	0.0494977	1	0.0858419	2
362528	0.154757	0.13063	3	0.578249	5	0.733912	4	0.0508164	1	0.0696774	1
362529	0.168223	0.27442	3	0.616234	5	0.725523	4	0.0592774	1	0.0692213	1
362531	0.159677	0.0692982	3	0.549236	5	0.732218	4	0.0643982	1	0.0455862	1
362532	0.128886	0.184574	3	0.566444	5	0.735444	4	0.0363527	1	0.0608035	1
370101	0.184676	0.128499	3	0.229294	2	0.566539	3	0.289528	4	0.0384481	1
370123	0.187282	0.159355	3	0.219637	2	0.570304	3	0.166252	3	0.0905512	2
370124	0.192377	0.0874801	3	0.176104	2	0.579464	3	0.187504	3	0.119965	2
370125	0.184081	0.00107217	3	0.169834	2	0.543326	3	0.141563	2	0.140049	2
370126	0.173961	0.00384858	3	0.181053	2	0.551105	3	0.0656128	1	0.155358	2
370181	0.18602	0.114134	3	0.203323	2	0.570872	3	0.206793	3	0.0600382	1
370201	0.215842	0.134088	3	0.212114	2	0.53759	3	0.487797	4	0.0371244	1
370281	0.213025	0.0303565	3	0.192788	2	0.531204	3	0.289116	4	0.0875335	2
370282	0.214344	0.0643385	3	0.204617	2	0.538844	3	0.211606	3	0.0678152	1
370283	0.226243	0.0498143	3	0.178692	2	0.534721	3	0.158585	3	0.0960532	2
370284	0.220101	0.102286	3	0.215973	2	0.540778	3	0.272751	3	0.148046	2
370285	0.214953	0.0507538	3	0.202666	2	0.523885	3	0.222933	3	0.0728468	1
370301	0.18111	0.138335	3	0.185986	2	0.564027	3	0.329986	4	0.0458725	1
370321	0.208387	0.0178567	3	0.163073	2	0.559631	3	0.28875	4	0.0666691	1
370322	0.163843	0.00286244	3	0.165505	2	0.552831	3	0.133193	2	0.0830375	2
370323	0.177674	0.147428	3	0.20051	2	0.55309	3	0.120198	2	0.0210641	1
370401	0.180897	0.0772382	3	0.225386	2	0.585974	3	0.143664	2	0.120847	2
370481	0.179033	0.0538071	3	0.193308	2	0.5909	3	0.157291	2	0.07634	1
370501	0.111068	0.00149759	3	0.164315	2	0.554612	3	0.62253	5	0.0653721	1
370521	0.167722	0.00163346	3	0.163499	2	0.55731	3	0.418411	4	0.0601676	1
370522	0.159248	0.00143174	3	0.165115	2	0.556708	3	0.200379	3	0.119669	2
370523	0.183915	0.00376075	3	0.166246	2	0.560036	3	0.385744	4	0.126469	2
370601	0.170356	0.0944734	3	0.251498	2	0.54375	3	0.432139	4	0.0191391	1
370612	0.188564	0.134888	3	0.215458	2	0.538453	3	0.201631	3	0.0457212	1
370634	0.17757	0.0205108	3	0.187996	2	0.53067	3	0.483854	4	0.0602967	1
370681	0.204222	0.132504	3	0.180286	2	0.532209	3	0.447622	4	0.04036	1
370682	0.198621	0.0515783	3	0.222159	2	0.52799	3	0.148722	2	0.0601711	1
370683	0.240626	0.071568	3	0.173725	2	0.536044	3	0.226531	3	0.0664335	1
370684	0.183511	0.0839032	3	0.193703	2	0.533989	3	0.323909	4	0.0357439	1
370685	0.200593	0.106915	3	0.184791	2	0.532017	3	0.32999	4	0.0789452	1
370686	0.183744	0.117433	3	0.208297	2	0.536908	3	0.112407	2	0.0810051	1
370687	0.193627	0.088687	3	0.221717	2	0.530154	3	0.14039	2	0.0684127	1
370701	0.199586	0.0205812	3	0.194625	2	0.545725	3	0.182566	3	0.029197	1
370724	0.1904	0.144883	3	0.186741	2	0.551097	3	0.06736	1	0.0772721	1
370725	0.208833	0.066029	3	0.189169	2	0.546218	3	0.113933	2	0.0671647	1
370781	0.195087	0.113436	3	0.185911	2	0.556168	3	0.158098	2	0.067145	1
370783	0.206277	0.00912825	3	0.174792	2	0.554031	3	0.188831	3	0.0604403	1
370784	0.204616	0.0597731	3	0.189563	2	0.542065	3	0.0771397	1	0.0881344	2
370785	0.207459	0.0160127	3	0.176103	2	0.53854	3	0.158235	2	0.0594202	1
370786	0.217686	0.0101242	3	0.184505	2	0.546214	3	0.164879	3	0.053737	1
370801	0.193052	0.00638161	3	0.208627	2	0.587368	3	0.223715	3	0.0809593	1
370826	0.196378	0.0247285	3	0.209319	2	0.594978	3	0.140997	2	0.155186	2
370827	0.228575	0.00516123	3	0.196872	2	0.59136	3	0.0833503	2	0.152725	2
370828	0.243584	0.00594857	3	0.193054	2	0.59026	3	0.0672685	1	0.13145	2
370829	0.217151	0.0192237	3	0.203771	2	0.582066	3	0.0757129	1	0.156191	2
370830	0.184904	0.0134153	3	0.195299	2	0.576725	3	0.0802471	1	0.13121	2
370831	0.170444	0.0968455	3	0.198575	2	0.56318	3	0.0632085	1	0.121581	2
370832	0.218781	0.0112491	3	0.173472	2	0.577225	3	0.0808835	1	0.156403	2
370881	0.16816	0.0832816	3	0.195513	2	0.562494	3	0.153531	2	0.102552	2
370882	0.174701	0.0243303	3	0.201242	2	0.577469	3	0.258924	3	0.0894955	2
370883	0.164554	0.0709206	3	0.188348	2	0.582667	3	0.197987	3	0.126111	2
370901	0.193076	0.172826	3	0.258231	3	0.526813	3	0.147615	2	0.0698511	1
370921	0.163569	0.0855641	3	0.204448	2	0.536458	3	0.10704	2	0.100046	2
370923	0.207047	0.0678892	3	0.179923	2	0.577151	3	0.107157	2	0.128095	2
370982	0.160097	0.119613	3	0.220942	2	0.558643	3	0.175478	3	0.140413	2
370983	0.180026	0.090297	3	0.201934	2	0.541985	3	0.209347	3	0.05919	1
371001	0.16471	0.101543	3	0.216005	2	0.508011	3	0.316575	4	0.0231601	1
371081	0.216191	0.0853312	3	0.230026	2	0.510221	3	0.387924	4	0.0598808	1
371082	0.206391	0.0855327	3	0.232379	2	0.502866	3	0.395611	4	0.0396101	1
371083	0.207359	0.102547	3	0.23192	2	0.530797	3	0.227301	3	0.0685664	1
371100	0.210633	0.0933583	3	0.243805	2	0.565085	3	0.282793	4	0.096759	2
371121	0.204984	0.120733	3	0.214906	2	0.569936	3	0.0968656	2	0.174015	3
371122	0.212089	0.0756854	3	0.211357	2	0.557391	3	0.0722602	1	0.153802	2
371200	0.187078	0.126437	3	0.235901	2	0.5715	3	0.176364	3	0.0657237	1
371300	0.209568	0.0298364	3	0.264615	3	0.56307	3	0.186314	3	0.0892146	2
371321	0.200723	0.0771194	3	0.223707	2	0.549407	3	0.0584746	1	0.146542	2
371322	0.194197	0.0188338	3	0.268982	3	0.569545	3	0.077381	1	0.00256148	1
371323	0.192495	0.107782	3	0.206009	2	0.550672	3	0.0779467	1	0.0830301	2
371324	0.206697	0.0486019	3	0.253854	2	0.574027	3	0.0631294	1	0.151573	2
371325	0.192882	0.123812	3	0.241348	2	0.568172	3	0.0822812	2	0.118519	2
371326	0.156363	0.147296	3	0.214062	2	0.570303	3	0.068167	1	0.116079	2
371327	0.203624	0.0732193	3	0.245613	2	0.561604	3	0.0767695	1	0.0349366	1
371328	0.136435	0.146993	3	0.216299	2	0.557405	3	0.0879636	2	0.146746	2
371329	0.179127	0.0438099	3	0.263625	3	0.564974	3	0.0842072	2	0.167028	2
371400	0.139184	0.00151703	3	0.17843	2	0.559835	3	0.191556	3	0.0344342	1
371421	0.163435	0.000931787	3	0.174876	2	0.549265	3	0.112602	2	0.0787456	1
371422	0.135399	0.00104492	3	0.173182	2	0.543515	3	0.117964	2	0.0553233	1
371423	0.172742	0.000549059	3	0.164734	2	0.543585	3	0.12383	2	0.0633651	1
371424	0.149103	0.00106546	3	0.174119	2	0.545581	3	0.126018	2	0.051261	1
371425	0.208985	0.0148418	3	0.18612	2	0.563573	3	0.137054	2	0.0409401	1
371426	0.17936	0.00109765	3	0.163103	2	0.558645	3	0.119595	2	0.0564371	1
371427	0.151619	0.00125153	3	0.148934	2	0.562554	3	0.0982466	2	0.0692237	1
371428	0.165522	0.00181134	3	0.156711	2	0.565442	3	0.124761	2	0.0607041	1
371481	0.158019	0.000677204	3	0.168462	2	0.541862	3	0.0889619	2	0.0597584	1
371482	0.180913	0.00115143	3	0.16701	2	0.563073	3	0.12888	2	0.0808324	1
371501	0.175077	0.00242226	3	0.180286	2	0.570461	3	0.110714	2	0.0867313	2
371521	0.198319	0.00186808	3	0.171469	2	0.571817	3	0.0891158	2	0.131391	2
371522	0.193981	0.00121571	3	0.168884	2	0.564758	3	0.0738992	1	0.161431	2
371523	0.185231	0.00272242	3	0.17073	2	0.572227	3	0.175141	3	0.139674	2
371524	0.202321	0.0504593	3	0.176546	2	0.572898	3	0.116342	2	0.102956	2
371525	0.163364	0.00191056	3	0.181108	2	0.56483	3	0.0833004	2	0.105942	2
371526	0.154078	0.00102741	3	0.152703	2	0.566716	3	0.190782	3	0.139626	2
371581	0.138662	0.00210414	3	0.15875	2	0.565315	3	0.123426	2	0.0934832	2
372301	0.143042	0.00171542	3	0.175978	2	0.551287	3	0.193469	3	0.0619414	1
372321	0.158085	0.00130124	3	0.169977	2	0.547259	3	0.0755049	1	0.0690653	1
372323	0.179159	0.000640611	3	0.169229	2	0.544762	3	0.0856673	2	0.0984879	2
372324	0.199195	0.00262708	3	0.165385	2	0.545205	3	0.162083	3	0.0374692	1
372325	0.181001	0.0013361	3	0.162795	2	0.551252	3	0.118638	2	0.114215	2
372328	0.175792	0.00237018	3	0.165145	2	0.559531	3	0.172395	3	0.104172	2
372330	0.176436	0.076203	3	0.170907	2	0.561723	3	0.30885	4	0.0722798	1
372901	0.217295	0.000776425	3	0.201811	2	0.575899	3	0.0769026	1	0.149568	2
372922	0.205887	0.00229546	3	0.216643	2	0.583561	3	0.0381788	1	0.19409	3
372923	0.223824	0.000731144	3	0.204755	2	0.579605	3	0.0459702	1	0.157782	2
372924	0.240284	0.00111316	3	0.194769	2	0.585525	3	0.0573348	1	0.196142	3
372925	0.230774	0.00168086	3	0.204804	2	0.590452	3	0.0494062	1	0.181756	3
372926	0.229581	0.00133808	3	0.203817	2	0.5805	3	0.0499262	1	0.195403	3
372928	0.217159	0.00143158	3	0.186816	2	0.572537	3	0.0508788	1	0.137773	2
372929	0.195239	0.0013408	3	0.181167	2	0.569339	3	0.040292	1	0.144157	2
372930	0.220504	0.00255254	3	0.191985	2	0.576519	3	0.0633998	1	0.161461	2
410101	0.16715	0.0402476	3	0.198541	2	0.598114	3	0.191614	3	0.0200903	1
410122	0.205574	0.0103611	3	0.198962	2	0.593032	3	0.156721	2	0.0957131	2
410181	0.197463	0.235146	3	0.197882	2	0.596659	3	0.214988	3	0.0413378	1
410182	0.206702	0.102865	3	0.192678	2	0.60095	3	0.245296	3	0.0292797	1
410183	0.191002	0.13696	3	0.203355	2	0.599709	3	0.211697	3	0.0592648	1
410184	0.19794	0.0820318	3	0.209966	2	0.599249	3	0.234106	3	0.0451048	1
410185	0.185359	0.254743	3	0.214577	2	0.5886	3	0.196639	3	0.070098	1
410201	0.178508	0.00372019	3	0.186465	2	0.58855	3	0.099141	2	0.0532309	1
410221	0.215898	0.00100055	3	0.207539	2	0.589351	3	0.0662826	1	0.119629	2
410222	0.230483	0.000898246	3	0.209527	2	0.591321	3	0.0860459	2	0.117448	2
410223	0.228043	0.00788038	3	0.218867	2	0.595257	3	0.0935252	2	0.109027	2
410224	0.215505	0.00224146	3	0.193885	2	0.589605	3	0.0749808	1	0.11512	2
410225	0.212246	0.00242446	3	0.195772	2	0.579948	3	0.0725015	1	0.145052	2
410301	0.148999	0.0799489	3	0.201937	2	0.596042	3	0.165374	3	0.0247387	1
410322	0.186738	0.0817594	3	0.196242	2	0.592078	3	0.107348	2	0.0414424	1
410323	0.157932	0.151786	3	0.213903	2	0.578057	3	0.224447	3	0.0426282	1
410324	0.15547	0.320108	3	0.25599	3	0.590739	3	0.175549	3	0.0693737	1
410325	0.191895	0.305394	3	0.245601	2	0.60014	3	0.0887123	2	0.0893246	2
410326	0.194034	0.247111	3	0.239619	2	0.602565	3	0.0729591	1	0.123881	2
410327	0.156313	0.178703	3	0.2188	2	0.591207	3	0.0858462	2	0.0581131	1
410328	0.143626	0.287355	3	0.207377	2	0.570932	3	0.0935294	2	0.0334815	1
410329	0.18167	0.123492	3	0.219507	2	0.602524	3	0.127744	2	0.0653693	1
410381	0.204165	0.201162	3	0.200909	2	0.596716	3	0.193848	3	0.0400422	1
410401	0.123111	0.0683926	3	0.257502	3	0.602379	3	0.205108	3	0.0407287	1
410421	0.178611	0.0843725	3	0.249276	2	0.591383	3	0.133152	2	0.0721475	1
410422	0.183373	0.0740899	3	0.264587	3	0.603224	3	0.0679964	1	0.0798195	1
410423	0.173151	0.211878	3	0.261101	3	0.600271	3	0.0386115	1	0.0904458	2
410425	0.178729	0.107882	3	0.242382	2	0.593842	3	0.072826	1	0.0941317	2
410481	0.20818	0.128339	3	0.274925	3	0.612214	3	0.143722	2	0.0636475	1
410482	0.185477	0.168705	3	0.23307	2	0.587109	3	0.115535	2	0.0924102	2
410501	0.136933	0.0582651	3	0.186384	2	0.576281	3	0.128014	2	0.0285902	1
410522	0.161402	0.0693876	3	0.184415	2	0.57551	3	0.135789	2	0.0560476	1
410523	0.192223	0.0262224	3	0.18067	2	0.569836	3	0.104307	2	0.0713005	1
410526	0.201912	0.00189192	3	0.177351	2	0.574032	3	0.0472805	1	0.0695762	1
410527	0.193394	0.00301473	3	0.170965	2	0.565872	3	0.0610412	1	0.0950064	2
410581	0.150277	0.224859	3	0.201166	2	0.567232	3	0.162982	3	0.0501559	1
410601	0.124055	0.141396	3	0.197632	2	0.584011	3	0.152395	2	0.044756	1
410621	0.185104	0.0175162	3	0.179181	2	0.573415	3	0.0624306	1	0.092278	2
410622	0.172773	0.155282	3	0.185936	2	0.580539	3	0.17995	3	0.0577507	1
410701	0.152943	0.0238153	3	0.184602	2	0.589979	3	0.133676	2	0.0307726	1
410721	0.19526	0.0123698	3	0.183622	2	0.591561	3	0.200757	3	0.0452128	1
410724	0.189523	0.0328089	3	0.184518	2	0.596026	3	0.055725	1	0.0489322	1
410725	0.204174	0.00303529	3	0.184757	2	0.591227	3	0.0486033	1	0.0869395	2
410726	0.199634	0.00733806	3	0.174793	2	0.5864	3	0.0691154	1	0.071247	1
410727	0.204999	0.00259062	3	0.178729	2	0.586072	3	0.0394933	1	0.0712501	1
410728	0.212905	0.00287449	3	0.178179	2	0.577599	3	0.0741238	1	0.0622929	1
410781	0.172059	0.109821	3	0.179124	2	0.586672	3	0.0679299	1	0.0540758	1
410782	0.170577	0.260867	3	0.185693	2	0.577124	3	0.116117	2	0.0400926	1
410801	0.149114	0.202261	3	0.182539	2	0.594553	3	0.119075	2	0.0342624	1
410821	0.192039	0.208735	3	0.183414	2	0.584765	3	0.130677	2	0.0542875	1
410822	0.183001	0.168414	3	0.182873	2	0.594453	3	0.157104	2	0.045448	1
410823	0.224717	0.0355266	3	0.189944	2	0.598766	3	0.118842	2	0.0332801	1
410825	0.215396	0.0398204	3	0.191926	2	0.601697	3	0.149903	2	0.0475741	1
410881	0.189573	0.240678	3	0.198374	2	0.576555	3	0.210033	3	0.0247229	1
410882	0.168413	0.146752	3	0.187534	2	0.583264	3	0.215088	3	0.0374902	1
410883	0.190046	0.0606501	3	0.194009	2	0.596331	3	0.198128	3	0.0243051	1
410901	0.125152	0.000847109	3	0.175443	2	0.565863	3	0.172433	3	0.0595518	1
410922	0.172016	0.000719515	3	0.173238	2	0.565985	3	0.0710581	1	0.10752	2
410923	0.198955	0.00115462	3	0.167253	2	0.565585	3	0.0780757	1	0.0992006	2
410926	0.171228	0.00193033	3	0.169672	2	0.566568	3	0.0707086	1	0.132959	2
410927	0.189231	0.00469481	3	0.167768	2	0.572982	3	0.0682086	1	0.141856	2
410928	0.182444	0.00176823	3	0.18122	2	0.566568	3	0.0766114	1	0.128182	2
411001	0.152106	0.00659839	3	0.2321	2	0.599157	3	0.167878	3	0.0188005	1
411023	0.211736	0.010806	3	0.232366	2	0.598944	3	0.0934254	2	0.0615383	1
411024	0.19496	0.00236554	3	0.240973	2	0.59536	3	0.114104	2	0.0725533	1
411025	0.184769	0.0412959	3	0.247255	2	0.603901	3	0.122503	2	0.0671952	1
411081	0.178654	0.116915	3	0.224628	2	0.598572	3	0.122943	2	0.0878621	2
411082	0.209387	0.0428779	3	0.223668	2	0.597456	3	0.158585	3	0.0664364	1
411101	0.214491	0.00451548	3	0.273042	3	0.611719	3	0.127989	2	0.0754046	1
411121	0.226628	0.0118884	3	0.267797	3	0.60812	3	0.067855	1	0.0629858	1
411122	0.219761	0.00346872	3	0.250267	2	0.602642	3	0.115976	2	0.0821369	2
411123	0.223061	0.00489271	3	0.272758	3	0.610545	3	0.126392	2	0.056421	1
411201	0.135594	0.248539	3	0.216202	2	0.565819	3	0.146309	2	0.0156371	1
411221	0.159993	0.238274	3	0.215235	2	0.561032	3	0.186626	3	0.0296974	1
411222	0.144736	0.235283	3	0.211194	2	0.568099	3	0.125697	2	0.0164153	1
411224	0.134741	0.286729	3	0.235021	2	0.574499	3	0.0515818	1	0.0481973	1
411281	0.117116	0.181123	3	0.215766	2	0.577706	3	0.36688	4	0.0192671	1
411282	0.151025	0.353803	3	0.212904	2	0.568889	3	0.190836	3	0.0257049	1
411301	0.13936	0.0402754	3	0.264014	3	0.611092	3	0.105435	2	0.0576035	1
411321	0.15486	0.316965	3	0.275242	3	0.608104	3	0.0674806	1	0.0999592	2
411322	0.166359	0.112843	3	0.26337	3	0.603736	3	0.0489361	1	0.112968	2
411323	0.165063	0.301314	3	0.27943	3	0.611914	3	0.14457	2	0.0876761	2
411324	0.157673	0.117868	3	0.256253	3	0.613575	3	0.0703093	1	0.0662739	1
411325	0.167479	0.214681	3	0.263995	3	0.616471	3	0.0710373	1	0.0818192	2
411326	0.157201	0.155397	3	0.274039	3	0.627759	3	0.0778427	1	0.0851021	2
411327	0.152914	0.0371693	3	0.277987	3	0.606081	3	0.0581876	1	0.0991976	2
411328	0.15252	0.0515967	3	0.293346	3	0.61496	3	0.0632667	1	0.0798837	1
411329	0.138708	0.00785338	3	0.26546	3	0.621955	3	0.105002	2	0.0723772	1
411330	0.120603	0.135905	3	0.350067	3	0.618019	3	0.10308	2	0.0717081	1
411381	0.138379	0.025561	3	0.254953	2	0.622551	3	0.0687119	1	0.0595328	1
411401	0.188265	0.00195573	3	0.22863	2	0.588794	3	0.0636037	1	0.0929947	2
411421	0.18984	0.00276669	3	0.213455	2	0.584315	3	0.0597267	1	0.128033	2
411422	0.213466	0.00169361	3	0.217058	2	0.587016	3	0.0537033	1	0.151901	2
411423	0.218667	0.00234789	3	0.220369	2	0.586891	3	0.0480251	1	0.132026	2
411424	0.18836	0.00144032	3	0.237206	2	0.591054	3	0.053799	1	0.127225	2
411425	0.202232	0.00206752	3	0.229568	2	0.593206	3	0.0558248	1	0.145606	2
411426	0.216108	0.00204643	3	0.239651	2	0.596776	3	0.050442	1	0.170886	3
411481	0.211733	0.00265152	3	0.253263	2	0.602493	3	0.0958256	2	0.183412	3
411501	0.148182	0.10562	3	0.37873	3	0.62685	3	0.0938705	2	0.0648096	1
411521	0.151427	0.0786164	3	0.385193	3	0.632008	4	0.0704258	1	0.121277	2
411522	0.111189	0.0645585	3	0.390057	4	0.637507	4	0.0615445	1	0.111238	2
411523	0.099646	0.1671	3	0.436292	4	0.63913	4	0.0870484	2	0.123742	2
411524	0.110752	0.183866	3	0.417871	4	0.642357	4	0.0646977	1	0.199081	3
411525	0.137189	0.0550135	3	0.360984	3	0.637246	4	0.0626178	1	0.143306	2
411526	0.119254	0.0225952	3	0.361969	3	0.638835	4	0.0782753	1	0.144395	2
411527	0.130975	0.00610654	3	0.326071	3	0.631733	4	0.0588323	1	0.1708	3
411528	0.137889	0.0109522	3	0.321109	3	0.629934	4	0.0552175	1	0.124694	2
412701	0.172889	0.00143821	3	0.25936	3	0.611142	3	0.0931134	2	0.068805	1
412702	0.169512	0.00108	3	0.276414	3	0.614808	3	0.0715739	1	0.0812596	1
412721	0.219409	0.00131696	3	0.235665	2	0.597198	3	0.054061	1	0.0725132	1
412722	0.199765	0.00207722	3	0.255138	2	0.604997	3	0.0536284	1	0.0848451	2
412723	0.181143	0.0018561	3	0.26546	3	0.612804	3	0.0430292	1	0.166319	2
412724	0.195361	0.00133827	3	0.233563	2	0.592221	3	0.0407662	1	0.135118	2
412725	0.184626	0.00149333	3	0.241472	2	0.597016	3	0.065018	1	0.15505	2
412726	0.170444	0.00151521	3	0.25345	2	0.607353	3	0.0523763	1	0.180628	3
412727	0.198345	0.00138943	3	0.261137	3	0.606905	3	0.0454086	1	0.138589	2
412728	0.185502	0.00133761	3	0.283546	3	0.617422	3	0.0470975	1	0.17468	3
412821	0.185949	0.0987953	3	0.334464	3	0.619592	3	0.0788952	1	0.107157	2
412822	0.164664	0.136844	3	0.3117	3	0.614735	3	0.0578132	1	0.0867813	2
412823	0.209704	0.0602778	3	0.31748	3	0.61473	3	0.0831506	2	0.0721181	1
412824	0.234673	0.0289602	3	0.287366	3	0.614033	3	0.0572183	1	0.0653079	1
412825	0.184259	0.00636635	3	0.292034	3	0.614908	3	0.0414776	1	0.123177	2
412826	0.182773	0.0116536	3	0.323999	3	0.615973	3	0.049244	1	0.0678897	1
412827	0.159714	0.00246545	3	0.304464	3	0.616916	3	0.052734	1	0.0755157	1
412828	0.140015	0.00189742	3	0.303123	3	0.623037	3	0.0457039	1	0.13089	2
412829	0.16488	0.00963179	3	0.325311	3	0.622135	3	0.054452	1	0.0881591	2
420101	0.168056	0.0230025	3	0.441617	4	0.686522	4	0.2707	3	0.0289406	1
420105	0.178546	0.0338316	3	0.451481	4	0.688202	4	0.307739	4	0.0226386	1
420106	0.175836	0.0338195	3	0.480192	4	0.699324	4	0.161691	3	0.0176135	1
420116	0.160547	0.0826344	3	0.417687	4	0.6641	4	0.122174	2	0.0789765	1
420117	0.13096	0.0525397	3	0.452193	4	0.680114	4	0.116292	2	0.11233	2
420201	0.140299	0.133401	3	0.488888	4	0.699921	4	0.185811	3	0.0572631	1
420222	0.150152	0.173761	3	0.482868	4	0.695391	4	0.0561243	1	0.0850751	2
420281	0.155517	0.148762	3	0.48865	4	0.701099	4	0.114782	2	0.094484	2
420301	0.127554	0.282382	3	0.273875	3	0.634107	4	0.360261	4	0.0500519	1
420321	0.152875	0.24022	3	0.273636	3	0.626596	3	0.0326338	1	0.116368	2
420322	0.141912	0.310411	3	0.267761	3	0.60531	3	0.0308534	1	0.13973	2
420323	0.170279	0.333901	3	0.307875	3	0.628515	3	0.0358077	1	0.173264	3
420324	0.16639	0.420971	3	0.327167	3	0.620357	3	0.0461782	1	0.200686	3
420325	0.216932	0.328317	3	0.302714	3	0.626123	3	0.038965	1	0.191413	3
420381	0.161951	0.203895	3	0.282543	3	0.639639	4	0.0864161	2	0.102683	2
420521	0.17455	0.286283	3	0.372343	3	0.661152	4	0.261852	3	0.0347956	1
420525	0.172877	0.255109	3	0.351864	3	0.650985	4	0.163614	3	0.0563782	1
420526	0.187204	0.47633	3	0.340405	3	0.632929	4	0.106699	2	0.07853	1
420527	0.180339	0.449104	3	0.376201	3	0.660221	4	0.0597392	1	0.0683333	1
420528	0.182106	0.409171	3	0.451566	4	0.67116	4	0.0599888	1	0.0522106	1
420529	0.189051	0.423472	3	0.478527	4	0.652224	4	0.0617401	1	0.0854612	2
420581	0.195996	0.20551	3	0.417891	4	0.68783	4	0.198415	3	0.0432422	1
420582	0.173942	0.0974941	3	0.355022	3	0.669881	4	0.146559	2	0.0536037	1
420583	0.183352	0.0497489	3	0.395955	4	0.683661	4	0.134187	2	0.063599	1
420601	0.132583	0.0774699	3	0.280761	3	0.644015	4	0.162599	3	0.0433455	1
420621	0.140592	0.0467929	3	0.282434	3	0.638338	4	0.105903	2	0.0816656	2
420624	0.175834	0.220266	3	0.312595	3	0.645215	4	0.0697311	1	0.0791331	1
420625	0.177287	0.230864	3	0.300199	3	0.6475	4	0.0893529	2	0.067829	1
420626	0.148579	0.36204	3	0.320649	3	0.632302	4	0.0689157	1	0.106632	2
420682	0.151121	0.0523351	3	0.278646	3	0.637463	4	0.0976726	2	0.0782354	1
420683	0.1378	0.077418	3	0.288807	3	0.632292	4	0.086674	2	0.0551108	1
420684	0.193397	0.0790854	3	0.288802	3	0.647781	4	0.0897148	2	0.0847168	2
420701	0.149132	0.0554325	3	0.481159	4	0.698872	4	0.157836	2	0.0717663	1
420801	0.15778	0.0596617	3	0.336432	3	0.668148	4	0.164991	3	0.0159681	1
420821	0.133804	0.103188	3	0.352945	3	0.666027	4	0.10234	2	0.0609514	1
420881	0.191581	0.0888888	3	0.317597	3	0.662013	4	0.0826348	2	0.0670858	1
420922	0.12682	0.176053	3	0.399836	4	0.613692	3	0.0464694	1	0.118448	2
420923	0.129497	0.0116514	3	0.371448	3	0.656591	4	0.0876433	2	0.106494	2
420981	0.127369	0.0176216	3	0.371946	3	0.666982	4	0.0817945	2	0.0945557	2
420982	0.144329	0.0649291	3	0.341603	3	0.643336	4	0.0683625	1	0.0824616	2
420983	0.15393	0.106801	3	0.36677	3	0.622614	3	0.0713617	1	0.0942914	2
420984	0.142586	0.0134479	3	0.41367	4	0.674174	4	0.0839618	2	0.0619415	1
421002	0.153733	0.00858634	3	0.371257	3	0.683248	4	0.107444	2	0.0419852	1
421022	0.15526	0.0112548	3	0.397304	4	0.689285	4	0.0496807	1	0.0706988	1
421023	0.134279	0.00972433	3	0.436572	4	0.693887	4	0.0456332	1	0.111715	2
421024	0.158295	0.00871314	3	0.384199	3	0.683448	4	0.0431041	1	0.12236	2
421081	0.147095	0.0316636	3	0.413464	4	0.692802	4	0.0575886	1	0.0699526	1
421083	0.13625	0.0114901	3	0.470278	4	0.693384	4	0.0522432	1	0.0965391	2
421087	0.182406	0.0828503	3	0.410935	4	0.688195	4	0.0521475	1	0.0482887	1
421101	0.136074	0.0595916	3	0.471814	4	0.69174	4	0.0926683	2	0.0819011	2
421121	0.145834	0.130843	3	0.465283	4	0.682688	4	0.052081	1	0.188419	3
421122	0.101689	0.0921332	3	0.424525	4	0.647988	4	0.0451798	1	0.139357	2
421123	0.115865	0.238878	3	0.46828	4	0.665032	4	0.0483538	1	0.11708	2
421124	0.129505	0.284823	3	0.484337	4	0.656623	4	0.055517	1	0.14978	2
421125	0.145054	0.107728	3	0.483023	4	0.685275	4	0.051328	1	0.159209	2
421126	0.139891	0.199946	3	0.486362	4	0.682629	4	0.0576967	1	0.163169	2
421127	0.152856	0.118844	3	0.480956	4	0.68153	4	0.0467689	1	0.102314	2
421181	0.105357	0.181144	3	0.439044	4	0.655358	4	0.0590986	1	0.185149	3
421182	0.160701	0.156153	3	0.482071	4	0.688718	4	0.0831007	2	0.149987	2
421201	0.158371	0.115232	3	0.515822	5	0.701702	4	0.107199	2	0.0486119	1
421221	0.149195	0.0360654	3	0.4938	4	0.695833	4	0.117852	2	0.07955	1
421222	0.184094	0.236001	3	0.507597	4	0.699613	4	0.067023	1	0.119447	2
421223	0.19887	0.216864	3	0.518456	5	0.70047	4	0.0605379	1	0.0554746	1
421224	0.202834	0.242378	3	0.499639	4	0.698109	4	0.0532415	1	0.0945977	2
421281	0.148455	0.123122	3	0.517026	5	0.701518	4	0.117091	2	0.0603482	1
422801	0.164938	0.357569	3	0.488481	4	0.650035	4	0.0477631	1	0.0713545	1
422802	0.139928	0.305242	3	0.444494	4	0.640351	4	0.0352919	1	0.106992	2
422822	0.167419	0.375357	3	0.510627	4	0.659215	4	0.0399842	1	0.0979675	2
422823	0.166534	0.455821	3	0.474439	4	0.660858	4	0.0488987	1	0.103646	2
422825	0.162195	0.313399	3	0.489305	4	0.645407	4	0.0388111	1	0.138423	2
422826	0.138932	0.278093	3	0.485601	4	0.629722	3	0.0470725	1	0.108187	2
422827	0.139893	0.24156	3	0.452824	4	0.631498	4	0.0481957	1	0.136698	2
422828	0.178049	0.395977	3	0.527925	5	0.644601	4	0.0548264	1	0.123272	2
429001	0.144373	0.130727	3	0.334045	3	0.631058	4	0.12182	2	0.0939636	2
429004	0.134072	0.00316951	3	0.423678	4	0.684137	4	0.103004	2	0.102901	2
429005	0.158766	0.00299216	3	0.391001	4	0.681409	4	0.127778	2	0.0910071	2
429006	0.160178	0.0128861	3	0.382639	3	0.673623	4	0.0643448	1	0.0822611	2
429021	0.167936	0.495501	3	0.334037	3	0.596785	3	0.0671996	1	0.139227	2
430101	0.165455	0.0503881	3	0.460007	4	0.708655	4	0.375669	4	0.00739782	1
430121	0.182078	0.0849458	3	0.456519	4	0.704597	4	0.2937	4	0.00848189	1
430122	0.160795	0.0654891	3	0.453499	4	0.70751	4	0.193311	3	0.0176015	1
430124	0.17636	0.118822	3	0.455207	4	0.704737	4	0.168073	3	0.0258444	1
430181	0.199795	0.214193	3	0.497176	4	0.706365	4	0.177287	3	0.021584	1
430201	0.138929	0.0533375	3	0.441578	4	0.715605	4	0.265293	3	0.00984599	1
430221	0.187735	0.113674	3	0.464912	4	0.718322	4	0.0812912	1	0.0228952	1
430223	0.176186	0.201719	3	0.481158	4	0.725359	4	0.104532	2	0.044407	1
430224	0.169009	0.229013	3	0.498368	4	0.717797	4	0.0627176	1	0.0829843	2
430225	0.185092	0.368556	3	0.504663	4	0.693075	4	0.0625845	1	0.0661779	1
430281	0.199741	0.137743	3	0.446443	4	0.719819	4	0.115381	2	0.0115979	1
430301	0.144647	0.0566312	3	0.435444	4	0.710751	4	0.245438	3	0.01132	1
430321	0.183007	0.090168	3	0.473026	4	0.701757	4	0.0740822	1	0.0281176	1
430381	0.18835	0.131289	3	0.438889	4	0.699249	4	0.0829052	2	0.0223398	1
430382	0.177071	0.108392	3	0.440965	4	0.702136	4	0.139649	2	0.0234389	1
430401	0.177382	0.129267	3	0.454535	4	0.6834	4	0.152586	2	0.0400271	1
430422	0.201585	0.0779203	3	0.433349	4	0.722743	4	0.0671645	1	0.0668631	1
430423	0.182816	0.215718	3	0.545731	5	0.690787	4	0.0754175	1	0.0297529	1
430424	0.180288	0.121063	3	0.459927	4	0.717848	4	0.0822854	2	0.0534211	1
430426	0.185097	0.138455	3	0.414696	4	0.72203	4	0.0588115	1	0.0685493	1
430481	0.219734	0.123077	3	0.452956	4	0.733024	4	0.0887082	2	0.056888	1
430482	0.177103	0.174926	3	0.442019	4	0.73633	4	0.0737911	1	0.0672569	1
430501	0.180067	0.0995901	3	0.43884	4	0.702782	4	0.0851806	2	0.026216	1
430521	0.182958	0.130338	3	0.430987	4	0.698107	4	0.0752511	1	0.0485637	1
430522	0.191184	0.244509	3	0.444562	4	0.696723	4	0.0325506	1	0.0582372	1
430523	0.197112	0.154413	3	0.43007	4	0.715356	4	0.030583	1	0.0738189	1
430524	0.181149	0.256391	3	0.456691	4	0.698814	4	0.0288858	1	0.0869545	2
430525	0.188795	0.259043	3	0.484623	4	0.702583	4	0.0388153	1	0.0650324	1
430527	0.160523	0.276619	3	0.443233	4	0.694679	4	0.0510826	1	0.0482696	1
430528	0.181987	0.30916	3	0.446734	4	0.726277	4	0.0323592	1	0.0842501	2
430529	0.143377	0.337964	3	0.443374	4	0.705727	4	0.0317311	1	0.0521194	1
430581	0.184663	0.176065	3	0.452494	4	0.715203	4	0.0363943	1	0.0607795	1
430601	0.143877	0.0543374	3	0.45341	4	0.698743	4	0.21488	3	0.0262284	1
430621	0.182061	0.0849551	3	0.452619	4	0.698949	4	0.0824019	2	0.0230825	1
430623	0.155984	0.0363538	3	0.419215	4	0.69592	4	0.0984463	2	0.0455286	1
430624	0.157968	0.021293	3	0.443458	4	0.704633	4	0.0976227	2	0.0296482	1
430626	0.186851	0.225461	3	0.489021	4	0.698462	4	0.0521101	1	0.0356833	1
430681	0.179164	0.0821844	3	0.429346	4	0.702659	4	0.111021	2	0.0302288	1
430682	0.156726	0.165556	3	0.488547	4	0.703217	4	0.0997774	2	0.0355805	1
430701	0.157425	0.0680503	3	0.448223	4	0.696271	4	0.202042	3	0.0374248	1
430721	0.165049	0.0086217	3	0.413941	4	0.694158	4	0.0824352	2	0.0588444	1
430722	0.178225	0.031782	3	0.44689	4	0.699294	4	0.0661661	1	0.0548133	1
430723	0.15639	0.0669503	3	0.424001	4	0.69075	4	0.0766488	1	0.0602242	1
430724	0.152703	0.0834394	3	0.426025	4	0.691174	4	0.0801722	1	0.0522855	1
430725	0.169862	0.144659	3	0.473438	4	0.694111	4	0.072385	1	0.0797267	1
430726	0.161313	0.277032	3	0.46177	4	0.680443	4	0.0852805	2	0.0669341	1
430781	0.167332	0.0496241	3	0.420361	4	0.694255	4	0.103263	2	0.0444755	1
430801	0.172391	0.247828	3	0.449997	4	0.685396	4	0.107656	2	0.0739383	1
430821	0.168307	0.24865	3	0.454679	4	0.69033	4	0.0555128	1	0.072263	1
430822	0.184558	0.292711	3	0.481476	4	0.657315	4	0.0411531	1	0.129222	2
430901	0.18231	0.0473691	3	0.463095	4	0.704169	4	0.0968656	2	0.0287617	1
430921	0.162765	0.00791741	3	0.414319	4	0.697845	4	0.0587783	1	0.0481007	1
430922	0.198505	0.148961	3	0.473993	4	0.698151	4	0.0580253	1	0.025482	1
430923	0.195044	0.257202	3	0.504857	4	0.688391	4	0.0412821	1	0.0723116	1
430981	0.181654	0.0114911	3	0.427064	4	0.700443	4	0.0768277	1	0.0341312	1
431000	0.17276	0.266985	3	0.475794	4	0.736921	4	0.167674	3	0.0286937	1
431021	0.171893	0.206986	3	0.465735	4	0.735526	4	0.0934628	2	0.0635186	1
431022	0.199935	0.280199	3	0.47512	4	0.748851	4	0.051927	1	0.0360581	1
431023	0.190099	0.168528	3	0.470735	4	0.720709	4	0.110651	2	0.0567267	1
431024	0.179024	0.164356	3	0.450856	4	0.727751	4	0.0925435	2	0.104767	2
431025	0.187519	0.327643	3	0.460431	4	0.738007	4	0.0766073	1	0.0692014	1
431026	0.18047	0.315646	3	0.492635	4	0.737102	4	0.0317353	1	0.0762226	1
431027	0.177079	0.36673	3	0.514393	5	0.707263	4	0.0266478	1	0.0336419	1
431028	0.207242	0.178128	3	0.466586	4	0.72603	4	0.0381497	1	0.0635309	1
431081	0.154952	0.324039	3	0.467395	4	0.702405	4	0.188053	3	0.0418951	1
431100	0.174758	0.213577	3	0.463827	4	0.735719	4	0.0924686	2	0.0382424	1
431103	0.162492	0.113916	3	0.446101	4	0.739377	4	0.101895	2	0.0425551	1
431121	0.17136	0.162249	3	0.437184	4	0.732442	4	0.0617276	1	0.0650952	1
431122	0.16748	0.229651	3	0.442093	4	0.735466	4	0.0650804	1	0.0276196	1
431123	0.167028	0.250895	3	0.465108	4	0.737041	4	0.0720564	1	0.0842385	2
431124	0.176347	0.305605	3	0.476332	4	0.741581	4	0.0545685	1	0.0776678	1
431125	0.167506	0.326236	3	0.474612	4	0.748879	4	0.0527382	1	0.0798442	1
431126	0.155635	0.221218	3	0.462552	4	0.737137	4	0.0378419	1	0.0509271	1
431127	0.143417	0.30728	3	0.48116	4	0.736245	4	0.0608374	1	0.0477396	1
431128	0.153921	0.163692	3	0.46342	4	0.734824	4	0.0431748	1	0.0728743	1
431129	0.162834	0.295427	3	0.495988	4	0.754911	4	0.0476091	1	0.0616054	1
431200	0.15303	0.233143	3	0.44614	4	0.69293	4	0.122286	2	0.0265697	1
431222	0.177004	0.217362	3	0.469375	4	0.68832	4	0.0681587	1	0.0645904	1
431223	0.186998	0.200989	3	0.422395	4	0.694778	4	0.0472847	1	0.123682	2
431224	0.187585	0.27798	3	0.456719	4	0.692513	4	0.0382121	1	0.0902252	2
431225	0.125985	0.17809	3	0.409627	4	0.680272	4	0.0402629	1	0.0480205	1
431226	0.186031	0.165409	3	0.395036	4	0.687447	4	0.0420017	1	0.10773	2
431227	0.165947	0.166789	3	0.366056	3	0.655011	4	0.0425175	1	0.102301	2
431228	0.174815	0.200729	3	0.408833	4	0.682153	4	0.0585245	1	0.0612253	1
431229	0.123401	0.179522	3	0.418409	4	0.677008	4	0.0586701	1	0.0477907	1
431230	0.118287	0.218045	3	0.46821	4	0.698176	4	0.0365815	1	0.119212	2
431281	0.164499	0.261107	3	0.458467	4	0.694399	4	0.0503629	1	0.065294	1
432501	0.151928	0.121732	3	0.444091	4	0.697436	4	0.173153	3	0.0120387	1
432502	0.180994	0.190107	3	0.452792	4	0.696395	4	0.180424	3	0.040286	1
432503	0.195358	0.177233	3	0.45397	4	0.699056	4	0.0510368	1	0.0473561	1
432522	0.188525	0.141932	3	0.451852	4	0.692064	4	0.0470892	1	0.0402103	1
432524	0.191646	0.273719	3	0.467229	4	0.691646	4	0.0356996	1	0.0583008	1
433101	0.163097	0.182917	3	0.440058	4	0.679315	4	0.102872	2	0.0690179	1
433122	0.164567	0.149906	3	0.419556	4	0.691209	4	0.0562325	1	0.081198	1
433123	0.166384	0.189304	3	0.405274	4	0.680235	4	0.0407704	1	0.157648	2
433124	0.193403	0.222616	3	0.430612	4	0.669892	4	0.0728676	1	0.0876911	2
433125	0.190165	0.222579	3	0.427858	4	0.66954	4	0.0495268	1	0.105714	2
433126	0.163628	0.213829	3	0.449269	4	0.681097	4	0.0345307	1	0.102677	2
433127	0.183559	0.222106	3	0.435926	4	0.673964	4	0.0293559	1	0.10761	2
433130	0.158	0.264328	3	0.435394	4	0.659483	4	0.0312985	1	0.131505	2
440101	0.203524	0.101477	3	0.58123	5	0.876804	5	0.455188	4	0.01383	1
440181	0.188684	0.0487473	3	0.553871	5	0.887802	5	0.256931	3	0.0192265	1
440182	0.218348	0.177115	3	0.54986	5	0.803987	5	0.369841	4	0.0273558	1
440183	0.213918	0.186263	3	0.615427	5	0.872045	5	0.283151	4	0.0185767	1
440184	0.212629	0.209819	3	0.667666	5	0.851472	5	0.134778	2	0.033282	1
440201	0.171758	0.177483	3	0.51537	5	0.797163	5	0.149021	2	0.0236126	1
440221	0.189886	0.265509	3	0.529357	5	0.799886	5	0.128484	2	0.0521441	1
440222	0.191377	0.276169	3	0.526193	5	0.791553	5	0.0681753	1	0.084996	2
440224	0.196592	0.261332	3	0.521401	5	0.77351	5	0.12863	2	0.0845665	2
440229	0.186085	0.257566	3	0.564103	5	0.80772	5	0.050026	1	0.0712743	1
440232	0.196251	0.355972	3	0.534741	5	0.79661	5	0.0903222	2	0.0807247	1
440233	0.196593	0.247998	3	0.643023	5	0.818201	5	0.0615237	1	0.064451	1
440281	0.180147	0.294578	3	0.481024	4	0.760791	4	0.0659623	1	0.100654	2
440301	0.129681	0.139577	3	0.633753	5	0.892629	5	0.444602	4	0.00901017	1
440306	0.181566	0.132818	3	0.620684	5	0.887928	5	0.328551	4	0.00713458	1
440401	0.149757	0.0887123	3	0.643961	5	0.9046	5	0.335685	4	0.0193551	1
440421	0.243802	0.116857	3	0.624588	5	0.902509	5	0.164754	3	0.0430799	1
440501	0.231064	0.0619392	3	0.538177	5	0.868312	5	0.0987833	2	0.0526401	1
440523	0.205221	0.122071	3	0.481065	4	0.8776	5	0.0549304	1	0.112946	2
440582	0.233529	0.105026	3	0.603226	5	0.886947	5	0.050754	1	0.0537332	1
440583	0.233053	0.0953436	3	0.516137	5	0.872637	5	0.127345	2	0.0445245	1
440601	0.187711	0.0749227	3	0.540575	5	0.885455	5	0.390952	4	0.0174639	1
440681	0.20583	0.0533144	3	0.546585	5	0.89002	5	0.665634	5	0.0269319	1
440682	0.208201	0.072993	3	0.555467	5	0.884908	5	0.295909	4	0.0204641	1
440683	0.243003	0.103266	3	0.5826	5	0.877527	5	0.375336	4	0.034533	1
440684	0.213152	0.126099	3	0.565238	5	0.887975	5	0.434772	4	0.0271707	1
440701	0.204001	0.0810165	3	0.582859	5	0.899174	5	0.230562	3	0.024067	1
440781	0.271017	0.127825	3	0.713953	5	0.899608	5	0.101554	2	0.031308	1
440782	0.249524	0.132001	3	0.604531	5	0.899665	5	0.195229	3	0.0438566	1
440783	0.254421	0.127531	3	0.687088	5	0.894255	5	0.12046	2	0.0366062	1
440784	0.239422	0.147513	3	0.587459	5	0.89307	5	0.137008	2	0.0232492	1
440785	0.230381	0.191128	3	0.784858	5	0.900632	5	0.0792612	1	0.0357991	1
440801	0.207192	0.0219132	3	0.550617	5	0.944222	5	0.215059	3	0.0490422	1
440823	0.239943	0.0264839	3	0.565922	5	0.940492	5	0.0649889	1	0.0690096	1
440825	0.214077	0.0364151	3	0.509032	4	0.965493	5	0.0460908	1	0.0620605	1
440881	0.23029	0.0397951	3	0.571908	5	0.930329	5	0.0531251	1	0.0532606	1
440882	0.213221	0.0277126	3	0.547181	5	0.950814	5	0.0374301	1	0.0976265	2
440883	0.217991	0.00999958	3	0.550344	5	0.938218	5	0.0483496	1	0.0639445	1
440901	0.200085	0.0394495	3	0.558711	5	0.931132	5	0.193145	3	0.0484242	1
440923	0.216664	0.140369	3	0.560112	5	0.920704	5	0.0721604	1	0.0947716	2
440981	0.199669	0.179681	3	0.606749	5	0.904503	5	0.0885459	2	0.0648457	1
440982	0.216541	0.0737842	3	0.588475	5	0.918168	5	0.0805757	1	0.0361803	1
440983	0.203397	0.244615	3	0.607964	5	0.883085	5	0.09214	2	0.070928	1
441201	0.174686	0.197716	3	0.551596	5	0.882255	5	0.24597	3	0.0335509	1
441223	0.197252	0.235845	3	0.590805	5	0.853798	5	0.0686662	1	0.0457106	1
441224	0.18159	0.24623	3	0.592105	5	0.825505	5	0.0611993	1	0.0475177	1
441225	0.182174	0.198593	3	0.520959	5	0.856564	5	0.0734499	1	0.0637458	1
441226	0.180961	0.204475	3	0.53409	5	0.8683	5	0.0804925	1	0.0556219	1
441283	0.224893	0.184348	3	0.56223	5	0.879927	5	0.120843	2	0.0438627	1
441284	0.230052	0.169585	3	0.590166	5	0.872867	5	0.142798	2	0.0406179	1
441301	0.204659	0.109277	3	0.603147	5	0.876343	5	0.25508	3	0.0224623	1
441322	0.217031	0.191627	3	0.638146	5	0.866433	5	0.12061	2	0.040286	1
441323	0.231857	0.24688	3	0.634034	5	0.869273	5	0.117041	2	0.0567031	1
441324	0.200358	0.211653	3	0.702207	5	0.845796	5	0.117041	2	0.0624092	1
441381	0.265331	0.170063	3	0.612636	5	0.877117	5	0.117041	2	0.0223277	1
441401	0.208449	0.189296	3	0.502947	4	0.846812	5	0.149966	2	0.0207834	1
441421	0.251857	0.22503	3	0.53163	5	0.839847	5	0.0962166	2	0.0422785	1
441422	0.260339	0.250906	3	0.539431	5	0.842835	5	0.0494519	1	0.059091	1
441423	0.226782	0.275605	3	0.579978	5	0.863459	5	0.0509328	1	0.0525948	1
441424	0.214933	0.197814	3	0.568359	5	0.854677	5	0.0280164	1	0.040925	1
441426	0.225616	0.226232	3	0.567161	5	0.819408	5	0.063483	1	0.0713685	1
441427	0.225232	0.235099	3	0.55319	5	0.823489	5	0.0864036	2	0.0497491	1
441481	0.233697	0.133998	3	0.545136	5	0.837353	5	0.043233	1	0.0447243	1
441501	0.222288	0.130276	3	0.645013	5	0.887632	5	0.108405	2	0.0756039	1
441521	0.216728	0.249525	3	0.666707	5	0.879306	5	0.0794858	1	0.0692227	1
441523	0.204294	0.255576	3	0.64893	5	0.876838	5	0.046407	1	0.0484707	1
441581	0.226827	0.127452	3	0.652077	5	0.883099	5	0.0426298	1	0.132887	2
441601	0.186595	0.21686	3	0.637001	5	0.826569	5	0.146446	2	0.0118764	1
441621	0.209733	0.208783	3	0.625112	5	0.850353	5	0.0415192	1	0.065302	1
441622	0.198346	0.20257	3	0.570612	5	0.815137	5	0.0538031	1	0.053407	1
441623	0.178443	0.271981	3	0.593942	5	0.796706	5	0.0849768	2	0.0744925	1
441624	0.165192	0.183934	3	0.588759	5	0.790614	5	0.0440275	1	0.0689892	1
441701	0.240417	0.142065	3	0.781826	5	0.905215	5	0.15331	2	0.0497817	1
441721	0.238366	0.191943	3	0.694089	5	0.910269	5	0.0844693	2	0.0615278	1
441781	0.212645	0.213771	3	0.719705	5	0.89532	5	0.0857464	2	0.0602692	1
441801	0.223966	0.205781	3	0.681837	5	0.848623	5	0.201689	3	0.0130074	1
441821	0.220744	0.217664	3	0.706372	5	0.843435	5	0.157403	2	0.0328183	1
441823	0.190563	0.301556	3	0.570388	5	0.799735	5	0.0724724	1	0.114251	2
441825	0.180099	0.322956	3	0.555818	5	0.785433	5	0.0758793	1	0.0716297	1
441826	0.173252	0.366117	3	0.55371	5	0.791415	5	0.059839	1	0.0854009	2
441881	0.216197	0.225105	3	0.642564	5	0.82588	5	0.0923771	2	0.0799922	1
441882	0.184141	0.286168	3	0.514024	5	0.757783	4	0.118264	2	0.0794545	1
441900	0.225407	0.115156	3	0.590969	5	0.884228	5	0.276008	3	0.0106271	1
442000	0.221078	0.0803407	3	0.598776	5	0.898359	5	0.305114	4	0.0221508	1
445100	0.22872	0.221496	3	0.558125	5	0.872548	5	0.122008	2	0.0399838	1
445122	0.228255	0.207996	3	0.517617	5	0.864428	5	0.0590195	1	0.0732688	1
445200	0.220821	0.146337	3	0.59532	5	0.880319	5	0.13405	2	0.0225002	1
445222	0.252688	0.239004	3	0.627428	5	0.87484	5	0.0599305	1	0.0375668	1
445224	0.26504	0.11106	3	0.611795	5	0.885313	5	0.0490817	1	0.094888	2
445281	0.220992	0.169687	3	0.663935	5	0.882588	5	0.061087	1	0.0216798	1
445300	0.210061	0.203835	3	0.550149	5	0.884013	5	0.12707	2	0.0529283	1
445321	0.199494	0.192501	3	0.612648	5	0.886335	5	0.115556	2	0.0444537	1
445322	0.20043	0.178892	3	0.50506	4	0.87472	5	0.0630046	1	0.0587098	1
445381	0.20008	0.202508	3	0.520711	5	0.880707	5	0.0394393	1	0.0483893	1
450101	0.167617	0.0810839	3	0.42136	4	0.867809	5	0.201011	3	0.0129914	1
450121	0.186702	0.0748606	3	0.449816	4	0.870909	5	0.0611937	1	0.0252265	1
450122	0.198173	0.145428	3	0.450746	4	0.857617	5	0.106371	2	0.0296942	1
450201	0.16814	0.0971413	3	0.44781	4	0.813656	5	0.27147	3	0.0211262	1
450221	0.200867	0.107577	3	0.441999	4	0.816922	5	0.092427	2	0.0487256	1
450222	0.208136	0.126578	3	0.45534	4	0.807124	5	0.0771314	1	0.0457198	1
450301	0.172864	0.15779	3	0.563388	5	0.764035	4	0.157828	2	0.0242617	1
450321	0.217264	0.2165	3	0.499449	4	0.778071	5	0.0845816	2	0.105198	2
450322	0.196227	0.283061	3	0.55899	5	0.761695	4	0.0993739	2	0.0805758	1
450323	0.196393	0.261329	3	0.571228	5	0.749943	4	0.0872273	2	0.0445072	1
450324	0.204392	0.321752	3	0.514453	5	0.733488	4	0.0623515	1	0.0667527	1
450325	0.205168	0.310606	3	0.572594	5	0.736304	4	0.100697	2	0.0467324	1
450326	0.207927	0.218821	3	0.56695	5	0.771417	5	0.10697	2	0.0535395	1
450327	0.183486	0.345563	3	0.501895	4	0.737515	4	0.0697768	1	0.0604538	1
450328	0.175693	0.367522	3	0.497371	4	0.729986	4	0.0828969	2	0.0669832	1
450329	0.20351	0.418697	3	0.537703	5	0.714942	4	0.0665696	1	0.0729331	1
450330	0.201806	0.269858	3	0.483252	4	0.789415	5	0.0656004	1	0.0446651	1
450331	0.20551	0.223188	3	0.470971	4	0.794563	5	0.0866532	2	0.0303599	1
450332	0.177128	0.374084	3	0.482312	4	0.758135	4	0.0751056	1	0.0187152	1
450401	0.199045	0.134018	3	0.485322	4	0.860536	5	0.144687	2	0.0191348	1
450421	0.193509	0.173046	3	0.498246	4	0.849378	5	0.075821	1	0.0229966	1
450422	0.212104	0.144423	3	0.508271	4	0.844555	5	0.0587658	1	0.0252157	1
450423	0.208249	0.253349	3	0.564541	5	0.807596	5	0.0832047	2	0.0420518	1
450481	0.212524	0.195546	3	0.50947	4	0.870074	5	0.0779592	1	0.0254902	1
450501	0.208351	0.0183538	3	0.565218	5	0.919146	5	0.150136	2	0.0445568	1
450521	0.230642	0.0408687	3	0.580607	5	0.908599	5	0.0649306	1	0.0558474	1
450601	0.21466	0.213636	3	0.673083	5	0.892864	5	0.190316	3	0.0524264	1
450621	0.188191	0.210092	3	0.486566	4	0.877511	5	0.0839161	2	0.0681864	1
450681	0.213981	0.152161	3	0.800465	5	0.897256	5	0.133368	2	0.0566166	1
450700	0.206622	0.0926014	3	0.636218	5	0.885681	5	0.139462	2	0.0599967	1
450721	0.201965	0.098508	3	0.533508	5	0.875648	5	0.0406248	1	0.0394816	1
450722	0.201301	0.140868	3	0.548047	5	0.884836	5	0.0455292	1	0.0387907	1
450800	0.212993	0.138878	3	0.455358	4	0.853107	5	0.0631086	1	0.0412253	1
450821	0.203624	0.176271	3	0.51924	5	0.834943	5	0.0466066	1	0.0252201	1
450881	0.202658	0.167205	3	0.519922	5	0.849435	5	0.044872	1	0.0225177	1
450900	0.183572	0.172771	3	0.537525	5	0.874323	5	0.0954512	2	0.0200102	1
450921	0.194583	0.207296	3	0.537983	5	0.871137	5	0.0545935	1	0.0244776	1
450922	0.198109	0.10733	3	0.608884	5	0.883034	5	0.061478	1	0.0198695	1
450923	0.198422	0.135477	3	0.593752	5	0.89565	5	0.0430874	1	0.0504769	1
450981	0.190354	0.189171	3	0.567779	5	0.878076	5	0.0551634	1	0.0221389	1
452101	0.164919	0.155248	3	0.463225	4	0.867168	5	0.0910418	2	0.0565443	1
452122	0.186549	0.0867265	3	0.467957	4	0.863838	5	0.0606918	1	0.0343119	1
452123	0.190109	0.124178	3	0.481206	4	0.849808	5	0.0551592	1	0.0344338	1
452124	0.189449	0.220248	3	0.518856	5	0.84614	5	0.0354292	1	0.0506075	1
452126	0.199357	0.125775	3	0.412956	4	0.870323	5	0.0513904	1	0.065585	1
452127	0.192673	0.135883	3	0.513966	5	0.848232	5	0.0314815	1	0.0866498	2
452128	0.201883	0.0936591	3	0.422225	4	0.871877	5	0.0869236	2	0.0595891	1
452129	0.174173	0.116593	3	0.42524	4	0.869518	5	0.0945985	2	0.0660306	1
452130	0.191858	0.138062	3	0.448753	4	0.859406	5	0.0741197	1	0.086332	2
452131	0.178463	0.144903	3	0.455839	4	0.856094	5	0.0457455	1	0.105658	2
452132	0.16295	0.173148	3	0.449829	4	0.873798	5	0.0643732	1	0.0919473	2
452133	0.165354	0.146213	3	0.444106	4	0.860296	5	0.0783835	1	0.073267	1
452201	0.188525	0.129471	3	0.459496	4	0.830608	5	0.0765657	1	0.0426513	1
452223	0.196978	0.149484	3	0.490653	4	0.788815	5	0.104832	2	0.0475566	1
452224	0.202739	0.157462	3	0.451258	4	0.794882	5	0.0796065	1	0.0564945	1
452225	0.204753	0.165656	3	0.406904	4	0.826501	5	0.0588323	1	0.0490856	1
452226	0.221683	0.104797	3	0.446305	4	0.832553	5	0.0888163	2	0.0497336	1
452227	0.192936	0.21006	3	0.540261	5	0.773751	5	0.0552466	1	0.0667481	1
452228	0.152131	0.240824	3	0.495436	4	0.729622	4	0.0392146	1	0.177277	3
452229	0.172958	0.362683	3	0.481074	4	0.76453	4	0.0418104	1	0.136055	2
452230	0.200728	0.32852	3	0.531653	5	0.780265	5	0.0547141	1	0.0846017	2
452231	0.198322	0.141989	3	0.459321	4	0.828034	5	0.0464527	1	0.092771	2
452402	0.199629	0.282206	3	0.52027	5	0.798934	5	0.0686828	1	0.0340508	1
452424	0.212308	0.256832	3	0.56137	5	0.813373	5	0.0436906	1	0.0417426	1
452427	0.186803	0.217375	3	0.484238	4	0.78829	5	0.0607833	1	0.0735488	1
452428	0.174344	0.220538	3	0.473242	4	0.756962	4	0.0498846	1	0.093642	2
452601	0.154263	0.242587	3	0.39977	4	0.824185	5	0.128102	2	0.0585307	1
452622	0.170428	0.204148	3	0.392958	4	0.842245	5	0.0682044	1	0.0880491	2
452623	0.159182	0.166067	3	0.40528	4	0.857763	5	0.0869278	2	0.0688709	1
452624	0.19125	0.154723	3	0.44069	4	0.858846	5	0.0787537	1	0.0728291	1
452625	0.17042	0.213997	3	0.47102	4	0.845978	5	0.0624888	1	0.0881337	2
452626	0.167135	0.165624	3	0.502848	4	0.809384	5	0.0586451	1	0.0808076	1
452627	0.151794	0.29107	3	0.451505	4	0.798376	5	0.0283533	1	0.182958	3
452628	0.188341	0.279328	3	0.494692	4	0.784413	5	0.033316	1	0.193877	3
452629	0.146982	0.29813	3	0.450565	4	0.759396	4	0.0333493	1	0.0981288	2
452630	0.144013	0.274032	3	0.407167	4	0.775374	5	0.0408619	1	0.201703	3
452631	0.141405	0.278137	3	0.383685	3	0.740166	4	0.0489902	1	0.240931	3
452632	0.136026	0.261087	3	0.375016	3	0.742569	4	0.0370515	1	0.231264	3
452701	0.157215	0.189212	3	0.492199	4	0.80414	5	0.117053	2	0.0491069	1
452702	0.19831	0.130893	3	0.440969	4	0.817309	5	0.054789	1	0.0670192	1
452723	0.182616	0.236674	3	0.482311	4	0.797329	5	0.0407621	1	0.0719979	1
452724	0.155474	0.22087	3	0.447157	4	0.774172	5	0.039406	1	0.0837371	2
452725	0.159522	0.204657	3	0.451567	4	0.739052	4	0.0890826	2	0.0962974	2
452726	0.147304	0.260691	3	0.457745	4	0.757817	4	0.113201	2	0.159496	2
452727	0.171462	0.21153	3	0.492558	4	0.805371	5	0.034851	1	0.173491	3
452728	0.164962	0.220241	3	0.49987	4	0.806704	5	0.0282244	1	0.236297	3
452729	0.183274	0.179748	3	0.459092	4	0.82074	5	0.0438487	1	0.173273	3
452730	0.207154	0.178343	3	0.501198	4	0.828193	5	0.0206909	1	0.0635023	1
452731	0.201969	0.181674	3	0.499583	4	0.83615	5	0.0368643	1	0.0849058	2
460001	0.16092	0.305006	3	0.591536	5	0.970588	5	0.0515568	1	0.0830231	2
460002	0.239172	0.0631011	3	0.616723	5	0.996717	5	0.0954596	2	0.0524322	1
460003	0.21691	0.0752628	3	0.602438	5	0.978334	5	0.122153	2	0.146979	2
460005	0.270024	0.0227395	3	0.595894	5	0.991089	5	0.0850517	2	0.0731995	1
460006	0.26563	0.189577	3	0.636602	5	1	5	0.0672144	1	0.0697528	1
460007	0.208767	0.201047	3	0.411202	4	0.974922	5	0.0697394	1	0.151007	2
460025	0.222989	0.0706052	3	0.637609	5	0.995606	5	0.0481915	1	0.054826	1
460026	0.208931	0.115955	3	0.692297	5	0.98688	5	0.0454377	1	0.0802376	1
460027	0.233122	0.0433046	3	0.613284	5	0.98967	5	0.0835458	2	0.0786615	1
460028	0.242713	0.0434588	3	0.608607	5	0.984603	5	0.0612076	1	0.12074	2
460030	0.150871	0.2475	3	0.600436	5	0.964829	5	0.0480709	1	0.0894417	2
460031	0.196141	0.199516	3	0.469677	4	0.969369	5	0.0963539	2	0.13444	2
460033	0.181719	0.259242	3	0.496488	4	0.969324	5	0.0433162	1	0.0955475	2
460034	0.217481	0.18658	3	0.563954	5	0.996429	5	0.059136	1	0.0631164	1
460035	0.132382	0.257951	3	0.560359	5	0.980983	5	0.0481998	1	0.0745133	1
460036	0.160952	0.296544	3	0.746645	5	0.978893	5	0.0441357	1	0.0833616	2
460037	0	0	3	0	1	0	1	0	1	0.00341656	1
460038	0	0	3	0	1	0	1	0	1	0	1
460039	0	0	3	0	1	0	1	0	1	0	1
460100	0.206458	0.02828	3	0.544322	5	0.9779	5	0.126163	2	0.0388451	1
460201	0.160248	0.211083	3	0.485888	4	0.976824	5	0.193831	3	0.0355769	1
500101	0.162363	0.305047	2	0.40889	4	0.713761	4	0.133102	2	0.0513922	1
500102	0.160696	0.263613	2	0.367224	3	0.722509	4	0.169435	3	0.092916	2
500104	0.195265	0.133088	2	0.353332	3	0.731547	4	0.244875	3	0.0272689	1
500105	0.207926	0.161359	2	0.372332	3	0.726068	4	0.220613	3	0.0243052	1
500106	0.206298	0.160053	2	0.360883	3	0.728905	4	0.174519	3	0.0232091	1
500107	0.180406	0.136329	2	0.346769	3	0.731576	4	0.226164	3	0.0270094	1
500108	0.200066	0.137621	2	0.367635	3	0.727223	4	0.192352	3	0.0218023	1
500109	0.191515	0.210902	2	0.380103	3	0.721089	4	0.142076	2	0.0489575	1
500110	0.138244	0.332292	2	0.370681	3	0.703827	4	0.080138	1	0.0928317	2
500111	0.14418	0.156773	2	0.355205	3	0.730464	4	0.332233	4	0.057476	1
500112	0.158287	0.193789	2	0.378767	3	0.71899	4	0.17736	3	0.0400681	1
500113	0.16815	0.193003	2	0.35932	3	0.727041	4	0.139787	2	0.0441638	1
500221	0.152185	0.182473	2	0.383939	3	0.708728	4	0.123519	2	0.064954	1
500222	0.166946	0.281247	2	0.344974	3	0.733742	4	0.0779911	1	0.0760396	1
500223	0.17248	0.0483808	2	0.339478	3	0.712983	4	0.0942525	2	0.0959768	2
500224	0.171466	0.108818	2	0.355433	3	0.72888	4	0.110879	2	0.108862	2
500225	0.192762	0.110324	2	0.347793	3	0.726315	4	0.0946668	2	0.100066	2
500226	0.182861	0.0803869	2	0.36527	3	0.713999	4	0.273327	3	0.0717767	1
500227	0.180417	0.144612	2	0.348383	3	0.735653	4	0.162296	3	0.0630446	1
500228	0.148636	0.187356	2	0.428338	4	0.706737	4	0.0672242	1	0.107067	2
500230	0.159637	0.312591	2	0.365138	3	0.701339	4	0.0494157	1	0.0817619	2
500231	0.149149	0.176307	2	0.394963	4	0.704877	4	0.0672405	1	0.140146	2
500232	0.148324	0.452483	2	0.359093	3	0.708273	4	0.0858128	2	0.147721	2
500233	0.166128	0.244124	2	0.398631	4	0.718679	4	0.0605691	1	0.122547	2
500234	0.153046	0.34398	2	0.418255	4	0.669478	4	0.0535174	1	0.0995312	2
500235	0.156088	0.332328	2	0.391897	4	0.670937	4	0.0390795	1	0.119957	2
500236	0.162237	0.412761	2	0.41249	4	0.675622	4	0.0513414	1	0.112462	2
500237	0.166159	0.501244	2	0.427935	4	0.66531	4	0.0422694	1	0.122414	2
500238	0.160339	0.512129	2	0.377287	3	0.617452	3	0.0377695	1	0.153523	2
500239	0.137088	0.419335	2	0.41853	4	0.626562	3	0.0935953	2	0.083625	2
500240	0.146226	0.336557	2	0.390971	4	0.662292	4	0.0649573	1	0.127604	2
500241	0.156516	0.23853	2	0.418518	4	0.668874	4	0.0629525	1	0.0782843	1
500242	0.14797	0.289288	2	0.423989	4	0.654914	4	0.0418542	1	0.109306	2
500243	0.126577	0.352577	2	0.392068	4	0.671058	4	0.0506634	1	0.151108	2
500381	0.185778	0.199759	2	0.349488	3	0.743398	4	0.102211	2	0.0572932	1
500382	0.171465	0.121458	2	0.369567	3	0.713301	4	0.0786559	1	0.0938425	2
500383	0.185154	0.13638	2	0.357973	3	0.73569	4	0.121801	2	0.0627409	1
500384	0.146513	0.328661	2	0.376984	3	0.699178	4	0.111753	2	0.111876	2
510101	0.184503	0.080316	2	0.296236	3	0.676432	4	0.309819	4	0.0290772	1
510121	0.192735	0.0999195	2	0.297139	3	0.683947	4	0.0738451	1	0.101181	2
510122	0.173687	0.0665286	2	0.312519	3	0.674838	4	0.182783	3	0.0456875	1
510123	0.170392	0.0302075	2	0.305208	3	0.658251	4	0.210146	3	0.0282357	1
510124	0.165951	0.0340282	2	0.312908	3	0.657392	4	0.220803	3	0.02528	1
510125	0.169919	0.0459238	2	0.294044	3	0.665883	4	0.184912	3	0.036962	1
510129	0.184821	0.411312	2	0.348817	3	0.658109	4	0.0766946	1	0.0728191	1
510131	0.165164	0.115546	2	0.418512	4	0.684461	4	0.0967949	2	0.0441176	1
510132	0.186188	0.0433406	2	0.337426	3	0.672116	4	0.162636	3	0.0538845	1
510181	0.178937	0.540971	2	0.369854	3	0.612157	3	0.0916658	2	0.0526035	1
510182	0.17567	0.45198	2	0.329367	3	0.625098	3	0.0804634	1	0.071544	1
510183	0.192861	0.257043	2	0.391187	4	0.670672	4	0.0711912	1	0.0461992	1
510184	0.194019	0.360665	2	0.338939	3	0.650578	4	0.0720938	1	0.0562924	1
510301	0.191087	0.0526824	2	0.347327	3	0.724639	4	0.125627	2	0.101057	2
510321	0.17881	0.0855704	2	0.341309	3	0.72025	4	0.0727053	1	0.080008	1
510322	0.194424	0.0626925	2	0.35884	3	0.725568	4	0.0617234	1	0.10045	2
510400	0.096634	0.445093	2	0.336583	3	0.74292	4	0.221298	3	0.0710296	1
510421	0.138493	0.504035	2	0.365075	3	0.708042	4	0.112415	2	0.201183	3
510422	0.125164	0.540955	2	0.351274	3	0.676262	4	0.138871	2	0.244755	3
510501	0.191475	0.094907	2	0.388884	4	0.729355	4	0.113721	2	0.0540372	1
510503	0.185422	0.145815	2	0.401343	4	0.734146	4	0.0673225	1	0.0627345	1
510521	0.182248	0.0912051	2	0.37771	3	0.727789	4	0.0651303	1	0.105587	2
510522	0.181967	0.209783	2	0.383475	3	0.735584	4	0.0498554	1	0.104095	2
510524	0.161037	0.294358	2	0.372195	3	0.699689	4	0.0375216	1	0.095789	2
510525	0.169292	0.306661	2	0.308636	3	0.654859	4	0.0406414	1	0.0762577	1
510601	0.168996	0.0776618	2	0.307086	3	0.672922	4	0.167233	3	0.0484988	1
510623	0.191912	0.0688218	2	0.311431	3	0.685215	4	0.0567441	1	0.0730976	1
510681	0.175057	0.039857	2	0.296471	3	0.669216	4	0.125839	2	0.0781734	1
510682	0.166973	0.550231	2	0.327962	3	0.630479	4	0.132619	2	0.089859	2
510683	0.172471	0.605995	2	0.341357	3	0.634509	4	0.102053	2	0.0802108	1
510701	0.149374	0.0635588	2	0.325048	3	0.667939	4	0.147158	2	0.0582992	1
510722	0.174735	0.060451	2	0.315754	3	0.683463	4	0.0502174	1	0.10441	2
510723	0.161445	0.0795146	2	0.315604	3	0.681872	4	0.0486117	1	0.102083	2
510724	0.160835	0.352494	2	0.37219	3	0.644763	4	0.0595104	1	0.0975579	2
510725	0.161331	0.0998711	2	0.33242	3	0.663293	4	0.0605545	1	0.147499	2
510726	0.159321	0.576324	2	0.369667	3	0.594853	3	0.0470725	1	0.154456	2
510727	0.156393	0.627183	2	0.272554	3	0.588652	3	0.0472223	1	0.129734	2
510781	0.157135	0.33963	2	0.353388	3	0.633039	4	0.0917448	2	0.110886	2
510801	0.138987	0.277755	2	0.341766	3	0.601872	3	0.0702677	1	0.102433	2
510821	0.127512	0.321749	2	0.415194	4	0.607488	3	0.0494353	1	0.105821	2
510822	0.140792	0.480603	2	0.270336	3	0.585968	3	0.0299757	1	0.110066	2
510823	0.139936	0.140877	2	0.347893	3	0.652533	4	0.039693	1	0.127322	2
510824	0.120327	0.180895	2	0.385221	3	0.659233	4	0.0421515	1	0.204552	3
510901	0.187897	0.0398831	2	0.330905	3	0.700568	4	0.0583248	1	0.0534992	1
510921	0.189328	0.0527159	2	0.317819	3	0.698888	4	0.0426839	1	0.113527	2
510922	0.193188	0.0637408	2	0.310131	3	0.68865	4	0.0753593	1	0.0996042	2
511001	0.204275	0.0393027	2	0.349359	3	0.7151	4	0.080792	1	0.0874893	2
511024	0.186672	0.107332	2	0.335256	3	0.716063	4	0.108867	2	0.063553	1
511025	0.194879	0.0719626	2	0.343785	3	0.710319	4	0.0477506	1	0.0666662	1
511028	0.199961	0.0594585	2	0.366458	3	0.718154	4	0.078916	1	0.0876318	2
511101	0.193238	0.317875	2	0.406827	4	0.646735	4	0.123151	2	0.0464772	1
511123	0.173936	0.127585	2	0.387859	3	0.707283	4	0.0667776	1	0.0619562	1
511124	0.180457	0.0514367	2	0.350136	3	0.70776	4	0.0612617	1	0.114499	2
511126	0.190873	0.170998	2	0.475067	4	0.686143	4	0.0860875	2	0.0622309	1
511129	0.159342	0.321972	2	0.379967	3	0.710693	4	0.0610412	1	0.132002	2
511132	0.150629	0.650071	2	0.321925	3	0.641232	4	0.0620354	1	0.142145	2
511133	0.144942	0.594318	2	0.317557	3	0.684853	4	0.0423095	1	0.341087	4
511181	0.179922	0.501934	2	0.511211	4	0.67014	4	0.114071	2	0.0556415	1
511301	0.174157	0.0754148	2	0.335717	3	0.70186	4	0.0641694	1	0.0764165	1
511321	0.153636	0.0792025	2	0.355178	3	0.677985	4	0.0649473	1	0.200097	3
511322	0.181272	0.11484	2	0.388289	3	0.690882	4	0.0437946	1	0.12664	2
511323	0.168076	0.093912	2	0.369778	3	0.698745	4	0.0556459	1	0.0753063	1
511324	0.164123	0.0918863	2	0.385662	3	0.681618	4	0.0366439	1	0.150573	2
511325	0.176507	0.0584267	2	0.328569	3	0.688884	4	0.0426257	1	0.130022	2
511381	0.152269	0.104356	2	0.366418	3	0.67197	4	0.0565361	1	0.0603986	1
511500	0.189555	0.117631	2	0.372429	3	0.736726	4	0.097032	2	0.0538928	1
511521	0.178195	0.15207	2	0.365586	3	0.732204	4	0.0556293	1	0.0787459	1
511522	0.176972	0.0897655	2	0.369799	3	0.732282	4	0.0691778	1	0.0856686	2
511523	0.181674	0.130528	2	0.399916	4	0.73581	4	0.0648308	1	0.0860995	2
511524	0.178927	0.215567	2	0.387462	3	0.737467	4	0.0757087	1	0.0737122	1
511525	0.197533	0.188543	2	0.358296	3	0.740602	4	0.0627426	1	0.112547	2
511526	0.158269	0.257698	2	0.371208	3	0.723819	4	0.0715863	1	0.0842233	2
511527	0.164452	0.262087	2	0.352493	3	0.714655	4	0.0853512	2	0.106366	2
511528	0.176569	0.296882	2	0.409275	4	0.729919	4	0.0475675	1	0.105246	2
511529	0.167028	0.391729	2	0.334338	3	0.723698	4	0.0333742	1	0.119633	2
511600	0.139426	0.156011	2	0.389421	4	0.705343	4	0.0688741	1	0.115947	2
511621	0.157428	0.1026	2	0.365401	3	0.706259	4	0.0525136	1	0.130431	2
511622	0.166842	0.0569963	2	0.359829	3	0.707551	4	0.0657876	1	0.105264	2
511623	0.145912	0.246498	2	0.402895	4	0.698965	4	0.0575012	1	0.0742692	1
511681	0.148152	0.339586	2	0.398794	4	0.704023	4	0.102623	2	0.148381	2
513001	0.15317	0.200926	2	0.392733	4	0.685458	4	0.111175	2	0.0376636	1
513002	0.129132	0.370211	2	0.400975	4	0.616844	3	0.0614738	1	0.10293	2
513021	0.146744	0.183009	2	0.408624	4	0.689037	4	0.0580919	1	0.0589465	1
513022	0.144582	0.302864	2	0.411252	4	0.650955	4	0.0505169	1	0.0695672	1
513023	0.151478	0.226263	2	0.421724	4	0.700181	4	0.0571518	1	0.0762745	1
513029	0.148126	0.197586	2	0.404147	4	0.694675	4	0.0727553	1	0.0960293	2
513030	0.147722	0.160617	2	0.390866	4	0.693967	4	0.0455292	1	0.107333	2
513101	0.199167	0.409311	2	0.510595	4	0.654961	4	0.0980886	2	0.0606534	1
513122	0.1845	0.247283	2	0.469558	4	0.674937	4	0.0549554	1	0.0609634	1
513123	0.160748	0.550492	2	0.411789	4	0.626597	3	0.0994904	2	0.095369	2
513124	0.193423	0.66704	2	0.306095	3	0.635895	4	0.0404085	1	0.0354612	1
513125	0.164108	0.842623	2	0.292708	3	0.664049	4	0.134054	2	0.160133	2
513126	0.147675	0.727727	2	0.465131	4	0.629327	3	0.0688367	1	0.104775	2
513127	0.170848	0.669569	2	0.395726	4	0.655017	4	0.0688367	1	0.106571	2
513128	0.150187	0.756818	2	0.330638	3	0.617432	3	0.107461	2	0.137905	2
513221	0.170532	0.886622	2	0.343243	3	0.571777	3	0.132286	2	0.104221	2
513222	0.170307	0.79073	2	0.286052	3	0.499454	3	0.0806922	1	0.129405	2
513223	0.151952	0.738062	2	0.331895	3	0.516493	3	0.0561118	1	0.117387	2
513224	0.14283	0.489958	2	0.25476	2	0.436468	2	0.0493771	1	0.195005	3
513225	0.121133	0.625963	2	0.197797	2	0.511134	3	0.064523	1	0.151162	2
513226	0.148497	0.553145	2	0.230031	2	0.451576	2	0.0298467	1	0.219252	3
513227	0.121853	0.645007	2	0.230567	2	0.524307	3	0.033549	1	0.110297	2
513228	0.080139	0.631838	2	0.271186	3	0.399629	2	0.0604463	1	0.303384	3
513229	0.149731	0.530244	2	0.251261	2	0.363994	2	0.0816323	1	0.0374132	1
513230	0.189001	0.389829	2	0.228002	2	0.302808	1	0.0423678	1	0.509806	4
513231	0.19744	0.277738	2	0.246022	2	0.237411	1	0.0299673	1	0.165013	2
513232	0.209459	0.218807	2	0.235591	2	0.29144	1	0.0470268	1	0.385378	4
513233	0.179459	0.220029	2	0.25434	2	0.276749	1	0.0534412	1	0.281157	3
513321	0.144781	0.666897	2	0.290362	3	0.517858	3	0.109195	2	0.190947	3
513322	0.187889	1	2	0.314155	3	0.619957	3	0.0442563	1	0.0948381	2
513323	0.177708	0.717088	2	0.207352	2	0.519535	3	0.0478504	1	0.133539	2
513324	0.163612	0.724076	2	0.31774	3	0.543688	3	0.110926	2	0.274551	3
513325	0.127242	0.527852	2	0.244125	2	0.458342	2	0.0371888	1	0.688854	5
513326	0.139503	0.478813	2	0.211764	2	0.465115	2	0.0295846	1	0.53441	4
513327	0.141979	0.417751	2	0.221943	2	0.365413	2	0.02634	1	0.206543	3
513328	0.13714	0.362936	2	0.214215	2	0.275442	1	0.0281578	1	0.708526	5
513329	0.180898	0.453019	2	0.211663	2	0.39055	2	0.033341	1	0.790112	5
513330	0.157785	0.412701	2	0.210379	2	0.300008	1	0.0199047	1	0.544705	4
513331	0.151508	0.43596	2	0.204945	2	0.396528	2	0.0525801	1	0.494801	4
513332	0.17541	0.249854	2	0.1982	2	0.173779	1	0.0223174	1	0.982982	5
513333	0.160567	0.272955	2	0.219585	2	0.243063	1	0.0248466	1	0.430231	4
513334	0.096455	0.396818	2	0.224947	2	0.39399	2	0.0348302	1	0.455562	4
513335	0.105697	0.584831	2	0.165897	2	0.487241	2	0.0452505	1	0.597343	5
513336	0.114318	0.48391	2	0.173532	2	0.433025	2	0.0545852	1	0.671584	5
513337	0.121716	0.498613	2	0.210025	2	0.407926	2	0.0410533	1	0.569252	5
513338	0.147918	0.73812	2	0.139421	2	0.544746	3	0.0462156	1	0.342407	4
513401	0.152681	0.576267	2	0.335207	3	0.611111	3	0.137794	2	0.15438	2
513422	0.123778	0.652743	2	0.286229	3	0.519625	3	0.0477672	1	0.568715	5
513423	0.112785	0.543086	2	0.309834	3	0.596503	3	0.0603382	1	0.339611	4
513424	0.124832	0.627519	2	0.352501	3	0.666796	4	0.0734083	1	0.0782301	1
513425	0.149543	0.455447	2	0.350858	3	0.697694	4	0.124087	2	0.157059	2
513426	0.130049	0.562636	2	0.316212	3	0.705088	4	0.0957091	2	0.110905	2
513427	0.129979	0.732264	2	0.340561	3	0.672564	4	0.063691	1	0.192933	3
513428	0.101056	0.664615	2	0.345121	3	0.555732	3	0.0403544	1	0.517514	4
513429	0.071809	0.653164	2	0.320127	3	0.588285	3	0.0390025	1	0.889164	5
513430	0.085473	0.774122	2	0.278637	3	0.610364	3	0.0467772	1	0.523011	4
513431	0.069986	0.503402	2	0.320866	3	0.562871	3	0.0244431	1	0.396378	4
513432	0.096959	0.468181	2	0.343321	3	0.549015	3	0.0351214	1	0.587644	5
513433	0.146096	0.671766	2	0.353195	3	0.595595	3	0.060567	1	0.190567	3
513434	0.109285	0.650324	2	0.355728	3	0.620215	3	0.0361072	1	0.15382	2
513435	0.122771	0.738386	2	0.322706	3	0.629299	3	0.0496807	1	0.465419	4
513436	0.089883	0.598003	2	0.289657	3	0.622114	3	0.0256495	1	0.727454	5
513437	0.134766	0.750461	2	0.288467	3	0.670984	4	0.0520435	1	0.216546	3
513701	0.159355	0.158113	2	0.406628	4	0.669115	4	0.0363568	1	0.0760255	1
513721	0.149996	0.306194	2	0.419324	4	0.613772	3	0.0332702	1	0.129395	2
513722	0.132864	0.348876	2	0.402644	4	0.6173	3	0.0384243	1	0.106563	2
513723	0.157385	0.172759	2	0.428223	4	0.674204	4	0.0333035	1	0.08458	2
513821	0.173868	0.0684011	2	0.386805	3	0.689972	4	0.097032	2	0.0561996	1
513822	0.213041	0.0747654	2	0.325938	3	0.701006	4	0.0588157	1	0.112369	2
513823	0.192198	0.0647894	2	0.348829	3	0.680555	4	0.0947316	2	0.0844623	2
513824	0.178622	0.412901	2	0.486574	4	0.646511	4	0.0760998	1	0.105503	2
513825	0.18491	0.126534	2	0.467629	4	0.691836	4	0.0747395	1	0.0521756	1
513826	0.188188	0.0555474	2	0.390428	4	0.697823	4	0.0850642	2	0.0751104	1
513901	0.184786	0.0349778	2	0.318505	3	0.698447	4	0.0971651	2	0.0848771	2
513902	0.207687	0.0688927	2	0.291505	3	0.690958	4	0.0729175	1	0.0965916	2
513921	0.205296	0.0509105	2	0.352551	3	0.709339	4	0.0491441	1	0.110344	2
513922	0.178987	0.0436177	2	0.325249	3	0.695096	4	0.0616361	1	0.129686	2
520101	0.149185	0.136128	2	0.367053	3	0.601923	3	0.113888	2	0.0547738	1
520121	0.133849	0.215345	2	0.340674	3	0.598104	3	0.0713409	1	0.131344	2
520122	0.145117	0.206035	2	0.332107	3	0.574518	3	0.100834	2	0.108903	2
520123	0.132624	0.167124	2	0.343684	3	0.586659	3	0.076237	1	0.0791912	1
520181	0.137155	0.151231	2	0.363797	3	0.588713	3	0.0824476	2	0.0978144	2
520201	0.104261	0.254228	2	0.342516	3	0.559116	3	0.126292	2	0.136304	2
520202	0.144714	0.272738	2	0.460801	4	0.599328	3	0.0835791	2	0.149014	2
520203	0.149581	0.259659	2	0.462958	4	0.606632	3	0.04508	1	0.265356	3
520221	0.157557	0.366474	2	0.418788	4	0.57866	3	0.0412821	1	0.262575	3
520300	0.129679	0.188293	2	0.352296	3	0.620444	3	0.105202	2	0.0628466	1
520321	0.129788	0.198398	2	0.344312	3	0.621597	3	0.059864	1	0.133631	2
520322	0.138079	0.33571	2	0.352507	3	0.662341	4	0.0394476	1	0.169209	3
520323	0.13089	0.242692	2	0.348022	3	0.65263	4	0.0364192	1	0.18618	3
520324	0.121423	0.285931	2	0.34636	3	0.659079	4	0.0257742	1	0.184861	3
520325	0.117649	0.344202	2	0.348566	3	0.688195	4	0.0290771	1	0.213617	3
520326	0.112716	0.286184	2	0.362173	3	0.673291	4	0.0252501	1	0.242462	3
520327	0.100158	0.190976	2	0.3525	3	0.663286	4	0.0296096	1	0.174772	3
520328	0.129593	0.18473	2	0.343074	3	0.640453	4	0.0327877	1	0.126362	2
520329	0.123129	0.212536	2	0.321586	3	0.654114	4	0.0503089	1	0.147645	2
520330	0.155938	0.316894	2	0.351499	3	0.682453	4	0.0402379	1	0.154407	2
520381	0.161166	0.312058	2	0.374969	3	0.723882	4	0.0582666	1	0.159911	2
520382	0.155383	0.296417	2	0.336443	3	0.628455	3	0.152358	2	0.142439	2
522201	0.161423	0.18065	2	0.385035	3	0.673656	4	0.0653799	1	0.0894092	2
522222	0.141154	0.331971	2	0.38522	3	0.671938	4	0.0341188	1	0.195159	3
522223	0.155148	0.163415	2	0.363029	3	0.659614	4	0.0866532	2	0.119531	2
522224	0.117508	0.251155	2	0.333223	3	0.679721	4	0.0275879	1	0.142358	2
522225	0.115005	0.216948	2	0.361314	3	0.684533	4	0.0326837	1	0.201059	3
522226	0.133191	0.316424	2	0.363255	3	0.680143	4	0.0357037	1	0.215212	3
522227	0.115992	0.240184	2	0.368968	3	0.68012	4	0.0357911	1	0.231474	3
522228	0.130339	0.280867	2	0.368238	3	0.667413	4	0.0291479	1	0.216653	3
522229	0.167378	0.259505	2	0.397553	4	0.671423	4	0.0332203	1	0.102715	2
522230	0.15199	0.187374	2	0.372957	3	0.671393	4	0.0620396	1	0.141894	2
522301	0.157797	0.237759	2	0.468112	4	0.662677	4	0.0755007	1	0.130462	2
522322	0.150024	0.252607	2	0.441842	4	0.637855	4	0.0420599	1	0.170822	3
522323	0.154566	0.291966	2	0.460824	4	0.613703	3	0.0437239	1	0.245073	3
522324	0.160315	0.340133	2	0.464953	4	0.619801	3	0.0345057	1	0.265682	3
522325	0.162764	0.283946	2	0.426393	4	0.675661	4	0.0481582	1	0.299242	3
522326	0.127285	0.274659	2	0.398231	4	0.738474	4	0.0218682	1	0.373018	4
522327	0.149446	0.264359	2	0.408631	4	0.7359	4	0.0253915	1	0.296636	3
522328	0.162535	0.227973	2	0.416433	4	0.659341	4	0.043416	1	0.13589	2
522401	0.171036	0.245828	2	0.315784	3	0.563229	3	0.0438861	1	0.193782	3
522422	0.164369	0.241268	2	0.345628	3	0.572054	3	0.0379417	1	0.210984	3
522423	0.146753	0.177778	2	0.323685	3	0.596153	3	0.0449469	1	0.16217	2
522424	0.140809	0.219068	2	0.3286	3	0.617911	3	0.0640945	1	0.144833	2
522425	0.144425	0.206604	2	0.415117	4	0.590313	3	0.0322344	1	0.264078	3
522426	0.164792	0.249204	2	0.380368	3	0.56296	3	0.0436698	1	0.348314	4
522427	0.126008	0.285621	2	0.285089	3	0.55514	3	0.0203831	1	0.308423	3
522428	0.151457	0.278989	2	0.286819	3	0.541172	3	0.0237692	1	0.284306	3
522501	0.146147	0.103075	2	0.422223	4	0.60378	3	0.0482581	1	0.170636	3
522526	0.144024	0.104254	2	0.386675	3	0.596141	3	0.0579005	1	0.164232	2
522527	0.163507	0.158148	2	0.433335	4	0.600465	3	0.0333285	1	0.218026	3
522528	0.151056	0.286198	2	0.442824	4	0.631652	4	0.0359908	1	0.280498	3
522529	0.157722	0.216735	2	0.424445	4	0.629348	3	0.0328709	1	0.221002	3
522530	0.14741	0.228739	2	0.398074	4	0.657071	4	0.0228249	1	0.328204	4
522601	0.130032	0.199519	2	0.391608	4	0.643715	4	0.0680255	1	0.107039	2
522622	0.126196	0.184923	2	0.339596	3	0.652422	4	0.0253333	1	0.112914	2
522623	0.121892	0.206669	2	0.315082	3	0.668358	4	0.0401256	1	0.214751	3
522624	0.134012	0.194416	2	0.344159	3	0.664285	4	0.0347844	1	0.155266	2
522625	0.110516	0.198376	2	0.329515	3	0.671625	4	0.0493937	1	0.148842	2
522626	0.122214	0.176956	2	0.357213	3	0.669874	4	0.0361114	1	0.180871	3
522627	0.149566	0.173127	2	0.393546	4	0.667276	4	0.0408286	1	0.104141	2
522628	0.112567	0.206803	2	0.399249	4	0.672851	4	0.0365232	1	0.0977209	2
522629	0.103561	0.255162	2	0.362401	3	0.657269	4	0.0307411	1	0.303799	3
522630	0.085365	0.267072	2	0.356598	3	0.648324	4	0.0354126	1	0.307326	3
522631	0.096972	0.237017	2	0.423456	4	0.676378	4	0.0265771	1	0.139942	2
522632	0.109637	0.276499	2	0.39704	4	0.689077	4	0.0273966	1	0.219671	3
522633	0.14652	0.293761	2	0.402608	4	0.727001	4	0.0267019	1	0.314571	3
522634	0.10786	0.322032	2	0.402724	4	0.654799	4	0.0317311	1	0.310681	3
522635	0.138816	0.180574	2	0.410743	4	0.633565	4	0.034643	1	0.15259	2
522636	0.120324	0.242124	2	0.419468	4	0.640913	4	0.0319641	1	0.0814381	1
522701	0.135509	0.220551	2	0.432561	4	0.636458	4	0.0702427	1	0.10611	2
522702	0.144718	0.183608	2	0.362099	3	0.62104	3	0.0783253	1	0.114038	2
522722	0.139318	0.193467	2	0.392565	4	0.727839	4	0.0501175	1	0.210766	3
522723	0.128594	0.217755	2	0.363635	3	0.626739	3	0.0506957	1	0.168771	3
522725	0.135833	0.2099	2	0.338012	3	0.623938	3	0.0438819	1	0.0721833	1
522726	0.13888	0.17871	2	0.410119	4	0.697513	4	0.0375549	1	0.151011	2
522727	0.116868	0.186449	2	0.401434	4	0.664385	4	0.0268017	1	0.223182	3
522728	0.12555	0.232576	2	0.391678	4	0.728714	4	0.0369267	1	0.246784	3
522729	0.15816	0.129945	2	0.402193	4	0.634213	4	0.0342811	1	0.285657	3
522730	0.129163	0.189207	2	0.349547	3	0.617735	3	0.0697935	1	0.171255	3
522731	0.129588	0.149538	2	0.389003	4	0.630793	4	0.0340149	1	0.252505	3
522732	0.124403	0.247249	2	0.411939	4	0.679141	4	0.0231036	1	0.253031	3
530101	0.165563	0.194081	2	0.321833	3	0.628558	3	0.161854	3	0.04206	1
530121	0.211457	0.227058	2	0.316455	3	0.633972	4	0.108942	2	0.0462211	1
530122	0.182383	0.207301	2	0.290347	3	0.636037	4	0.0823894	2	0.104413	2
530124	0.18288	0.273571	2	0.292421	3	0.632475	4	0.0792779	1	0.103363	2
530125	0.178021	0.242061	2	0.292926	3	0.623399	3	0.0928555	2	0.0864362	2
530126	0.179164	0.188385	2	0.305929	3	0.625096	3	0.0624805	1	0.0772937	1
530127	0.218942	0.231062	2	0.31074	3	0.606138	3	0.06127	1	0.0876569	2
530128	0.159395	0.458809	2	0.293817	3	0.667359	4	0.0321429	1	0.141708	2
530129	0.183898	0.302881	2	0.295145	3	0.631364	4	0.0329541	1	0.197335	3
530181	0.151893	0.220878	2	0.311255	3	0.634966	4	0.168365	3	0.0863253	2
530301	0.1597	0.313669	2	0.319831	3	0.624653	3	0.173527	3	0.0336509	1
530321	0.135759	0.138196	2	0.311319	3	0.608494	3	0.0511533	1	0.203125	3
530322	0.156356	0.172258	2	0.352955	3	0.614468	3	0.0642775	1	0.13537	2
530323	0.153162	0.245377	2	0.404625	4	0.635192	4	0.0550511	1	0.128433	2
530324	0.185903	0.230016	2	0.496443	4	0.642214	4	0.059265	1	0.227996	3
530325	0.149056	0.222242	2	0.443714	4	0.612392	3	0.0652343	1	0.163844	2
530326	0.169162	0.396156	2	0.260106	3	0.595799	3	0.044585	1	0.184051	3
530381	0.169146	0.244153	2	0.332744	3	0.556235	3	0.0472015	1	0.136251	2
530400	0.168062	0.226137	2	0.288011	3	0.64434	4	0.374455	4	0.0801621	1
530421	0.178732	0.193828	2	0.285178	3	0.650784	4	0.0542108	1	0.0963309	2
530422	0.177469	0.294627	2	0.295745	3	0.650075	4	0.0916991	2	0.117639	2
530423	0.17738	0.248092	2	0.286887	3	0.655676	4	0.0670313	1	0.146321	2
530424	0.158532	0.330286	2	0.288764	3	0.661318	4	0.0641444	1	0.0770545	1
530425	0.154554	0.32871	2	0.279007	3	0.64021	4	0.0767445	1	0.0708166	1
530426	0.172442	0.343353	2	0.294526	3	0.655133	4	0.084956	2	0.0823757	2
530427	0.14532	0.52593	2	0.309266	3	0.689787	4	0.0784542	1	0.242861	3
530428	0.157153	0.513773	2	0.298605	3	0.745307	4	0.05924	1	0.260969	3
532101	0.16249	0.409429	2	0.261238	3	0.591755	3	0.0642859	1	0.239635	3
532122	0.153781	0.519593	2	0.268221	3	0.535067	3	0.0270014	1	0.103481	2
532123	0.143817	0.663829	2	0.298444	3	0.593737	3	0.0215229	1	0.0962878	2
532124	0.166957	0.387306	2	0.341492	3	0.722109	4	0.0236902	1	0.0471983	1
532125	0.14835	0.494497	2	0.310705	3	0.681827	4	0.0199838	1	0.0952914	2
532126	0.150799	0.634246	2	0.290329	3	0.653154	4	0.0281037	1	0.131151	2
532127	0.162765	0.45333	2	0.313267	3	0.729418	4	0.0322968	1	0.0547132	1
532128	0.161792	0.303925	2	0.317426	3	0.581366	3	0.0163023	1	0.0701299	1
532129	0.14135	0.38435	2	0.285296	3	0.656943	4	0.0218266	1	0.0585465	1
532130	0.15768	0.314318	2	0.362921	3	0.664132	4	0.0220179	1	0.0926555	2
532131	0.180491	0.356791	2	0.33771	3	0.73786	4	0.107323	2	0.0864513	2
532301	0.131467	0.345786	2	0.296623	3	0.643165	4	0.122532	2	0.0453236	1
532322	0.139775	0.413702	2	0.300762	3	0.645894	4	0.0348759	1	0.0302697	1
532323	0.159884	0.260249	2	0.26178	3	0.651325	4	0.0430084	1	0.0633403	1
532324	0.129424	0.328991	2	0.277639	3	0.642721	4	0.0388111	1	0.0913544	2
532325	0.147432	0.276356	2	0.244449	2	0.646539	4	0.0405541	1	0.065189	1
532326	0.148957	0.429048	2	0.258474	3	0.700945	4	0.0413902	1	0.0374745	1
532327	0.140471	0.409017	2	0.28389	3	0.7299	4	0.0440442	1	0.0655989	1
532328	0.189063	0.355026	2	0.236689	2	0.680541	4	0.0428337	1	0.0611789	1
532329	0.166402	0.383726	2	0.276228	3	0.661713	4	0.0357994	1	0.0491278	1
532331	0.16547	0.268035	2	0.286815	3	0.643768	4	0.0806048	1	0.119982	2
532501	0.162132	0.466188	2	0.370968	3	0.739852	4	0.11125	2	0.100581	2
532502	0.143772	0.303362	2	0.276171	3	0.697738	4	0.118555	2	0.118598	2
532522	0.174806	0.353063	2	0.353921	3	0.723088	4	0.0746313	1	0.0757398	1
532523	0.181842	0.492512	2	0.508874	4	0.713538	4	0.0339649	1	0.145718	2
532524	0.157243	0.285005	2	0.300362	3	0.715484	4	0.0495393	1	0.0789764	1
532525	0.16555	0.379767	2	0.313217	3	0.698112	4	0.0373385	1	0.104242	2
532526	0.162599	0.257066	2	0.291173	3	0.65493	4	0.109961	2	0.0772447	1
532527	0.186609	0.285761	2	0.321964	3	0.619244	3	0.038	1	0.120205	2
532528	0.153286	0.598107	2	0.537114	5	0.792643	5	0.0211028	1	0.223038	3
532529	0.14479	0.48945	2	0.455352	4	0.802799	5	0.0193598	1	0.180008	3
532530	0.1745	0.571967	2	0.66716	5	0.753232	4	0.0233657	1	0.247716	3
532531	0.146171	0.46017	2	0.625353	5	0.771549	5	0.0207658	1	0.260042	3
532532	0.141803	0.509368	2	0.568851	5	0.720284	4	0.0739075	1	0.231805	3
532621	0.176058	0.260032	2	0.355527	3	0.69146	4	0.0904012	2	0.0877349	2
532622	0.161559	0.165172	2	0.33957	3	0.690417	4	0.0463778	1	0.0649433	1
532623	0.201016	0.272905	2	0.363026	3	0.705887	4	0.0223008	1	0.0612538	1
532624	0.179379	0.397775	2	0.375774	3	0.734231	4	0.0381705	1	0.0255623	1
532625	0.194954	0.395707	2	0.444795	4	0.70785	4	0.0409243	1	0.0882971	2
532626	0.153805	0.250232	2	0.340657	3	0.670448	4	0.0230704	1	0.167767	2
532627	0.155696	0.231199	2	0.363179	3	0.734142	4	0.0225129	1	0.138809	2
532628	0.139436	0.279946	2	0.406387	4	0.797754	5	0.034722	1	0.164658	2
532701	0.167085	0.301599	2	0.486519	4	0.779748	5	0.0810499	1	0.10833	2
532722	0.180821	0.354526	2	0.485553	4	0.781862	5	0.0501175	1	0.0404999	1
532723	0.164941	0.384416	2	0.432795	4	0.800643	5	0.0283076	1	0.186509	3
532724	0.162121	0.450693	2	0.363364	3	0.707253	4	0.0333368	1	0.073323	1
532725	0.177493	0.369273	2	0.439038	4	0.780621	5	0.0581293	1	0.124155	2
532726	0.160009	0.40539	2	0.382755	3	0.74195	4	0.0340939	1	0.0456372	1
532727	0.15112	0.328845	2	0.641635	5	0.780685	5	0.0436948	1	0.167361	2
532728	0.128595	0.362617	2	0.483252	4	0.791455	5	0.032638	1	0.175959	3
532729	0.154163	0.37183	2	0.487607	4	0.776639	5	0.0228083	1	0.209055	3
532730	0.100768	0.38647	2	0.485729	4	0.779213	5	0.0209073	1	0.189712	3
532801	0.1598	0.283836	2	0.447095	4	0.784363	5	0.0731255	1	0.185112	3
532822	0.178172	0.333926	2	0.440497	4	0.773555	5	0.0485326	1	0.175806	3
532823	0.148699	0.276639	2	0.503729	4	0.829249	5	0.0602092	1	0.244573	3
532901	0.152572	0.486657	2	0.344652	3	0.660329	4	0.11464	2	0.0342475	1
532922	0.163136	0.490934	2	0.317523	3	0.640196	4	0.0434244	1	0.0769284	1
532923	0.158163	0.301973	2	0.239749	2	0.660707	4	0.0565569	1	0.159824	2
532924	0.174857	0.449099	2	0.224615	2	0.670271	4	0.0554421	1	0.0865277	2
532925	0.155922	0.334387	2	0.267779	3	0.676518	4	0.0303833	1	0.0633287	1
532926	0.162939	0.427313	2	0.314092	3	0.706103	4	0.033237	1	0.0497627	1
532927	0.150015	0.39706	2	0.286367	3	0.666317	4	0.0303625	1	0.0354005	1
532928	0.167493	0.389524	2	0.326351	3	0.65624	4	0.0395349	1	0.0685357	1
532929	0.190931	0.54404	2	0.298338	3	0.609537	3	0.0393893	1	0.0372866	1
532930	0.157286	0.468849	2	0.250721	2	0.595623	3	0.0379584	1	0.0836139	2
532931	0.15106	0.401775	2	0.260189	3	0.557946	3	0.0312236	1	0.056625	1
532932	0.14572	0.501574	2	0.264675	3	0.581632	3	0.0380332	1	0.0987821	2
533001	0.204102	0.55298	2	0.337912	3	0.664262	4	0.0488238	1	0.0776326	1
533022	0.187613	0.495237	2	0.425064	4	0.673473	4	0.0304332	1	0.148134	2
533023	0.170363	0.420358	2	0.454487	4	0.719085	4	0.0457247	1	0.0526739	1
533024	0.18314	0.477389	2	0.566981	5	0.685633	4	0.041515	1	0.0951063	2
533025	0.160679	0.425122	2	0.389113	4	0.670354	4	0.0419851	1	0.0884834	2
533102	0.138684	0.293514	2	0.498345	4	0.747394	4	0.0681171	1	0.13146	2
533103	0.155776	0.403763	2	0.564243	5	0.706594	4	0.0476632	1	0.163541	2
533122	0.153188	0.376809	2	0.511972	5	0.671478	4	0.0261861	1	0.145716	2
533123	0.146684	0.480361	2	0.532292	5	0.727005	4	0.055413	1	0.12391	2
533124	0.152471	0.360959	2	0.554557	5	0.73588	4	0.0398012	1	0.134845	2
533221	0.160304	0.605951	2	0.2979	3	0.529467	3	0.107332	2	0.133476	2
533222	0.148379	0.51162	2	0.290259	3	0.648854	4	0.0308783	1	0.133586	2
533223	0.142752	0.418279	2	0.353728	3	0.731005	4	0.0674432	1	0.122703	2
533224	0.103909	0.524036	2	0.307817	3	0.5946	3	0.0242393	1	0.280685	3
533321	0.184397	0.769132	2	0.373456	3	0.62669	3	0.0453046	1	0.326249	4
533323	0.174099	0.782336	2	0.372019	3	0.550314	3	0.0232825	1	0.259784	3
533324	0.14265	0.782952	2	0.490316	4	0.478648	2	0.0436324	1	0.231021	3
533325	0.156948	0.606459	2	0.314251	3	0.532338	3	0.046357	1	0.334955	4
533421	0.138133	0.599974	2	0.234324	2	0.483423	2	0.12244	2	0.131043	2
533422	0.124898	0.784434	2	0.242822	2	0.488242	2	0.0779966	1	0.316432	3
533423	0.14137	0.634587	2	0.36632	3	0.47164	2	0.0490817	1	0.22324	3
533521	0.178033	0.490222	2	0.378542	3	0.742275	4	0.0439651	1	0.155043	2
533522	0.167398	0.450113	2	0.384652	3	0.706421	4	0.0286487	1	0.0877699	2
533523	0.162328	0.471656	2	0.348947	3	0.746638	4	0.0413777	1	0.0981636	2
533524	0.167432	0.544617	2	0.444604	4	0.703492	4	0.0263566	1	0.15782	2
533525	0.15453	0.487297	2	0.525706	5	0.712958	4	0.0392021	1	0.311976	3
533526	0.159622	0.499672	2	0.356133	3	0.738273	4	0.0337195	1	0.144662	2
533527	0.162185	0.507119	2	0.434102	4	0.744157	4	0.045966	1	0.156815	2
533528	0.126391	0.444004	2	0.458001	4	0.764802	4	0.0310406	1	0.235726	3
540101	0.102372	0.486569	1	0.131748	1	0.405699	2	0.210499	3	0.187093	3
540121	0.173262	0.406015	1	0.132437	1	0.337017	2	0.0470684	1	0.577222	5
540122	0.18305	0.383858	1	0.133528	1	0.313795	1	0.037039	1	0.552475	4
540123	0.130952	0.496067	1	0.0969907	1	0.388699	2	0.0372678	1	0.304255	3
540124	0.116449	0.519051	1	0.10425	1	0.405636	2	0.0501841	1	0.519904	4
540125	0.136364	0.468085	1	0.119966	1	0.36586	2	0.0944945	2	0.291515	3
540126	0.140401	0.468539	1	0.126343	1	0.404612	2	0.0482539	1	0.285465	3
540127	0.18495	0.388917	1	0.13682	2	0.383113	2	0.060854	1	0.481913	4
542122	0.227821	0.474101	1	0.195829	2	0.392034	2	0.0459161	1	0.88632	5
542123	0.224433	0.42157	1	0.178686	2	0.436189	2	0.0319973	1	0.811236	5
542124	0.205183	0.372487	1	0.166781	2	0.319066	1	0.0338027	1	0.410829	4
542125	0.150296	0.417671	1	0.181044	2	0.294561	1	0.028474	1	0.662061	5
542126	0.224147	0.456747	1	0.170922	2	0.420783	2	0.0343102	1	0.745578	5
542127	0.148253	0.547878	1	0.206991	2	0.436524	2	0.0335032	1	0.560166	5
542128	0.143758	0.603212	1	0.21014	2	0.394016	2	0.0377213	1	0.999962	5
542129	0.139202	0.556708	1	0.172526	2	0.483095	2	0.0379084	1	0.867725	5
542132	0.13646	0.497203	1	0.16273	2	0.357624	2	0.0352586	1	0.531848	4
542133	0.15609	0.520577	1	0.193236	2	0.339794	2	0.0350049	1	0.817544	5
542137	0.238276	0.479462	1	0.198565	2	0.370938	2	0.0763868	1	0.422322	4
542221	0.099895	0.471555	1	0.117004	1	0.441259	2	0.151704	2	0.19113	3
542222	0.131761	0.485043	1	0.116973	1	0.457042	2	0.0298758	1	0.24624	3
542223	0.115385	0.440944	1	0.105572	1	0.432138	2	0.0394309	1	0.457666	4
542224	0.144041	0.486225	1	0.119398	1	0.410218	2	0.0955344	2	0.512292	4
542225	0.135364	0.436345	1	0.11295	1	0.465879	2	0.0352919	1	0.476329	4
542226	0.120577	0.437343	1	0.103774	1	0.419839	2	0.0852264	2	0.391762	4
542227	0.124847	0.401613	1	0.109787	1	0.435715	2	0.0368102	1	0.513584	4
542228	0.106814	0.68571	1	0.105498	1	0.412603	2	0.0336945	1	0.323351	4
542229	0.153358	0.489315	1	0.136722	2	0.396924	2	0.0868695	2	0.398877	4
542231	0.117169	0.692223	1	0.111845	1	0.403466	2	0.0421972	1	0.528888	4
542232	0.169082	0.67813	1	0.156729	2	0.402739	2	0.0441024	1	0.418624	4
542233	0.105923	0.350806	1	0.103997	1	0.415185	2	0.0267435	1	0.202194	3
542301	0.126755	0.390055	1	0.121977	1	0.414696	2	0.111096	2	0.335005	4
542322	0.117589	0.398011	1	0.110216	1	0.405631	2	0.0240479	1	0.527189	4
542323	0.108132	0.399763	1	0.0939476	1	0.395766	2	0.0616735	1	0.45058	4
542324	0.129074	0.544842	1	0.120645	1	0.390152	2	0.0297552	1	0.756075	5
542325	0.131746	0.397591	1	0.10786	1	0.412588	2	0.0261528	1	0.647083	5
542326	0.126276	0.422018	1	0.0917089	1	0.440448	2	0.032692	1	0.628795	5
542327	0.166999	0.32984	1	0.111285	1	0.405437	2	0.0299798	1	0.723011	5
542328	0.129663	0.376476	1	0.109718	1	0.414863	2	0.0391813	1	0.680784	5
542329	0.120135	0.345761	1	0.109239	1	0.399994	2	0.0384492	1	0.523936	4
542330	0.143803	0.500802	1	0.0937829	1	0.397478	2	0.0218016	1	0.28823	3
542331	0.121927	0.374758	1	0.104473	1	0.392278	2	0.0403752	1	0.508635	4
542332	0.112434	0.49593	1	0.106278	1	0.400046	2	0.0380748	1	0.591629	5
542333	0.161386	0.305259	1	0.0831302	1	0.363356	2	0.0648599	1	0.61693	5
542334	0.172073	0.541945	1	0.130436	1	0.393455	2	0.0779384	1	0.422741	4
542335	0.161695	0.578342	1	0.153909	2	0.315718	1	0.0612118	1	0.457154	4
542336	0.158254	0.497753	1	0.198366	2	0.330093	1	0.0819693	2	0.660662	5
542337	0.132759	0.348197	1	0.0922143	1	0.347941	2	0.0501674	1	0.400737	4
542338	0.068627	0.345283	1	0.112952	1	0.399239	2	0.0547349	1	0.566891	5
542421	0.114588	0.251172	1	0.153795	2	0.250603	1	0.0291562	1	0.478838	4
542422	0.169939	0.368424	1	0.201663	2	0.321234	1	0.03441	1	0.568223	5
542423	0.154349	0.361248	1	0.189345	2	0.293222	1	0.0286903	1	0.59402	5
542424	0.125238	0.224995	1	0.156861	2	0.23191	1	0.03441	1	0.416454	4
542425	0.123442	0.165322	1	0.156025	2	0.251315	1	0.0437488	1	0.265232	3
542426	0.161778	0.238744	1	0.113056	1	0.377873	2	0.0475259	1	0.435509	4
542427	0.17599	0.421141	1	0.179806	2	0.297682	1	0.0314358	1	0.822934	5
542428	0.132085	0.160021	1	0.166731	2	0.337554	2	0.0363651	1	0.563644	5
542429	0.111173	0.305264	1	0.182304	2	0.25022	1	0.0333451	1	0.646292	5
542430	0.143043	0.190212	1	0.214022	2	0.403106	2	0.0462406	1	0.431927	4
542521	0.118908	0.373128	1	0.0518068	1	0.359714	2	0.0524969	1	0.233305	3
542522	0.153409	0.484644	1	0.0457794	1	0.390681	2	0.0599596	1	0.535092	4
542523	0.172023	0.397816	1	0.0351492	1	0.384625	2	0.0616485	1	0.256306	3
[truncated: 329 more rows]

## Sheet: Q statistics
factor detector
	X1	X2	X3	X4	X5
q statistic	0.270021	0.254816	0.281461	0.0281297	0.0414305
p value	0	0	0	0	0
Interaction_detector
	X1	X2	X3	X4	X5
X1	0.270021
X2	0.389611	0.254816
X3	0.428395	0.335372	0.281461
X4	0.285877	0.304379	0.332738	0.0281297
X5	0.290467	0.31331	0.346749	0.0638604	0.0414305
